# Supplementary material for: A Case Study for Large-Scale Human Microbiome Analysis Using JCVI’s Metagenomics Reports (METAREP)
Source: PLoS One. 2012 Jun 13;7(6):e29044. doi: 10.1371/journal.pone.0029044 (PMC3374610; doi:10.1371/journal.pone.0029044)
Supplement: Table S4 — Differentially abundant pathways (buccal mucosa vs. tongue dorsum). (XLS) [file pone.0029044.s007.xls]

## Sheet: wc_buccal_vs_plaque
Supplementary Table S4
Wilcoxon rank-sum test (buccal mucosa vs. supragingival plaque)
----------------------------------------------------------
JCVI Metagenomics Reports - Comparison Results - Wilcoxon Signed Rank Test
Version:	1.2.4-beta
Date:		May 5, 2011, 10:25 am
Query:		*:* NOT blast_tree:7711
Datasets:
		buccal-mucosa-mtr
		supragingival-plaque-mtr
----------------------------------------------------------
Enriched in Buccal mucosa
ID	Category	%Median (buccal-mucosa-mtr)	%MAD (buccal-mucosa-mtr)	%Median (supragingival-plaque-mtr)	%MAD (supragingival-plaque-mtr)	Median Ratio	P-Value	P-Value (Bonf. Corr.)
5150	Staphylococcus aureus infection	0.2851	0.0873	0.0676	0.0325	4.217	0	0
4210	Apoptosis	0.0311	0.0082	0.0092	0.0033	3.38	0	0
4622	RIG-I-like receptor signaling pathway	0.0192	0.0116	0.0074	0.0028	2.595	0	0
565	Ether lipid metabolism	0.0267	0.0072	0.0115	0.0055	2.322	0	0
622	Xylene degradation	0.0631	0.0142	0.0287	0.0083	2.199	0	0
621	Dioxin degradation	0.1109	0.0279	0.0511	0.0138	2.17	0	0
311	Penicillin and cephalosporin biosynthesis	0.063	0.0186	0.033	0.0096	1.909	0	0
4973	Carbohydrate digestion and absorption	0.0751	0.022	0.0394	0.0077	1.906	0	0
511	Other glycan degradation	0.3138	0.0703	0.166	0.0396	1.89	0	0
830	Retinol metabolism	0.1248	0.0279	0.0676	0.0211	1.846	0	0
531	Glycosaminoglycan degradation	0.0807	0.0242	0.0439	0.0151	1.838	0	0
604	Glycosphingolipid biosynthesis - ganglio series	0.0728	0.0221	0.0402	0.0144	1.811	0	0
72	Synthesis and degradation of ketone bodies	0.0756	0.0184	0.0418	0.0101	1.809	0	0
980	Metabolism of xenobiotics by cytochrome P450	0.1317	0.0283	0.073	0.0258	1.804	0	0
982	Drug metabolism - cytochrome P450	0.1319	0.0281	0.0737	0.0259	1.79	0	0
312	beta-Lactam resistance	0.0274	0.0062	0.0156	0.0046	1.756	0	0
625	Chloroalkane and chloroalkene degradation	0.2593	0.0434	0.1664	0.0246	1.558	0	0
2060	Phosphotransferase system (PTS)	1.2736	0.2094	0.823	0.1391	1.548	0	0
626	Naphthalene degradation	0.3221	0.063	0.2215	0.0262	1.454	0	0
253	Tetracycline biosynthesis	0.2699	0.0334	0.1888	0.0351	1.43	0	0
603	Glycosphingolipid biosynthesis - globo series	0.0926	0.0243	0.0652	0.0151	1.42	0	0
3013	RNA transport	0.1548	0.0162	0.1099	0.0123	1.409	0	0
4142	Lysosome	0.1134	0.0248	0.0818	0.0219	1.386	0	0
52	Galactose metabolism	1.1625	0.1345	0.8609	0.0833	1.35	0	0
730	Thiamine metabolism	0.7028	0.0618	0.5212	0.0356	1.348	0	0
627	Aminobenzoate degradation	0.3277	0.0541	0.245	0.0268	1.338	0	0
473	D-Alanine metabolism	0.2845	0.0371	0.2173	0.0154	1.309	0	0
930	Caprolactam degradation	0.0531	0.0119	0.0406	0.0089	1.308	0	0
561	Glycerolipid metabolism	0.605	0.0628	0.4743	0.0442	1.276	0	0
642	Ethylbenzene degradation	0.1124	0.0295	0.0903	0.0228	1.245	0	0
624	Polycyclic aromatic hydrocarbon degradation	0.2982	0.0543	0.2417	0.0252	1.234	0	0
4070	Phosphatidylinositol signaling system	0.2195	0.018	0.1784	0.0212	1.23	0	0
524	Butirosin and neomycin biosynthesis	0.0647	0.0114	0.0532	0.008	1.216	0	0
362	Benzoate degradation	0.3245	0.0654	0.2701	0.0357	1.201	0	0
440	Phosphonate and phosphinate metabolism	0.0999	0.0103	0.0838	0.0116	1.192	0	0
550	Peptidoglycan biosynthesis	1.4865	0.0743	1.2783	0.0356	1.163	0	0
520	Amino sugar and nucleotide sugar metabolism	2.5422	0.1689	2.1875	0.1256	1.162	0	0
790	Folate biosynthesis	0.646	0.0281	0.5593	0.0243	1.155	0	0
51	Fructose and mannose metabolism	1.4854	0.0971	1.2969	0.1065	1.145	0	0
2010	ABC transporters	6.1481	0.3944	5.424	0.4193	1.133	0	0
350	Tyrosine metabolism	0.6954	0.0787	0.616	0.035	1.129	0	0
2020	Two-component system	1.9427	0.1589	1.7259	0.1352	1.126	0	0
460	Cyanoamino acid metabolism	0.3079	0.0186	0.2792	0.0268	1.103	0	0
591	Linoleic acid metabolism	0.0615	0.0076	0.0558	0.005	1.102	1e-06	0.000299
71	Fatty acid metabolism	0.3418	0.0279	0.3151	0.0236	1.085	0	0
3430	Mismatch repair	1.3762	0.0316	1.2946	0.0517	1.063	0	0
3440	Homologous recombination	1.7266	0.0483	1.6338	0.0544	1.057	0	0
400	Phenylalanine, tyrosine and tryptophan biosynthesis	1.3562	0.0746	1.2909	0.0669	1.051	0	0
564	Glycerophospholipid metabolism	0.9853	0.0655	0.9381	0.0584	1.05	4e-06	0.001196
3030	DNA replication	1.2117	0.0408	1.1726	0.038	1.033	0	0
300	Lysine biosynthesis	1.0306	0.0456	1.0024	0.0409	1.028	3.4e-05	0.010166
270	Cysteine and methionine metabolism	1.5454	0.0457	1.5129	0.0495	1.021	1.4e-05	0.004186
Enriched in Supragingival plaque
ID	Category	%Median (buccal-mucosa-mtr)	%MAD (buccal-mucosa-mtr)	%Median (supragingival-plaque-mtr)	%MAD (supragingival-plaque-mtr)	Median Ratio	P-Value	P-Value (Bonf. Corr.)
5140	Leishmaniasis	0.0002	0.0001	0.0017	0.0007	0.118	0	0
5322	Systemic lupus erythematosus	0.0024	0.0027	0.0203	0.0107	0.118	0	0
4514	Cell adhesion molecules (CAMs)	0.0001	0.0001	0.0008	0.0004	0.125	0	0
5131	Shigellosis	0.0013	0.0013	0.0096	0.0059	0.135	0	0
5100	Bacterial invasion of epithelial cells	0.0013	0.0012	0.0084	0.0047	0.155	0	0
4380	Osteoclast differentiation	0.0003	0.0001	0.0019	0.0009	0.158	0	0
4062	Chemokine signaling pathway	0.0015	0.0013	0.0093	0.0056	0.161	0	0
4520	Adherens junction	0.0016	0.0015	0.0098	0.0058	0.163	0	0
62	Fatty acid elongation in mitochondria	0.0001	0.0001	0.0006	0.0003	0.167	0	0
5217	Basal cell carcinoma	0.0002	0.0001	0.0012	0.0004	0.167	0	0
4620	Toll-like receptor signaling pathway	0.0003	0.0001	0.0018	0.0007	0.167	0	0
351	1,1,1-Trichloro-2,2-bis(4-chlorophenyl)ethane (DDT) degradation	0.0003	0.0003	0.0018	0.0013	0.167	0	0
140	Steroid hormone biosynthesis	0.0014	0.0009	0.0083	0.0047	0.169	0	0
5219	Bladder cancer	0.0016	0.0013	0.009	0.0049	0.178	0	0
4130	SNARE interactions in vesicular transport	0.0002	0.0001	0.0011	0.0007	0.182	0	0
3050	Proteasome	0.0044	0.0039	0.0238	0.012	0.185	0	0
5143	African trypanosomiasis	0.0066	0.0056	0.0356	0.0113	0.185	0	0
4660	T cell receptor signaling pathway	0.0006	0.0004	0.0032	0.0012	0.188	0	0
5142	Chagas disease (American trypanosomiasis)	0.0068	0.0057	0.0362	0.0123	0.188	0	0
4664	Fc epsilon RI signaling pathway	0.0002	0.0001	0.001	0.0004	0.2	0	0
4150	mTOR signaling pathway	0.0004	0.0003	0.0019	0.0009	0.211	0	0
4140	Regulation of autophagy	0.0003	0.0002	0.0014	0.0007	0.214	0	0
4320	Dorso-ventral axis formation	0.0009	0.0006	0.0042	0.0018	0.214	0	0
563	Glycosylphosphatidylinositol(GPI)-anchor biosynthesis	0.0005	0.0004	0.0023	0.0009	0.217	0	0
4964	Proximal tubule bicarbonate reclamation	0.0168	0.0144	0.0774	0.0265	0.217	0	0
906	Carotenoid biosynthesis	0.0024	0.0024	0.011	0.004	0.218	0	0
4623	Cytosolic DNA-sensing pathway	0.0002	0.0001	0.0009	0.0004	0.222	0	0
4740	Olfactory transduction	0.0002	0.0001	0.0009	0.0004	0.222	0	0
5130	Pathogenic Escherichia coli infection	0.002	0.0018	0.009	0.0047	0.222	0	0
4962	Vasopressin-regulated water reabsorption	0.0005	0.0004	0.0022	0.001	0.227	0	0
4662	B cell receptor signaling pathway	0.0003	0.0002	0.0013	0.0004	0.231	0	0
4630	Jak-STAT signaling pathway	0.0007	0.0006	0.003	0.0016	0.233	0	0
100	Steroid biosynthesis	0.0004	0.0003	0.0017	0.0007	0.235	0	0
5220	Chronic myeloid leukemia	0.0004	0.0003	0.0017	0.0009	0.235	0	0
4540	Gap junction	0.0004	0.0003	0.0017	0.0009	0.235	0	0
4970	Salivary secretion	0.0005	0.0004	0.0021	0.0009	0.238	0	0
4711	Circadian rhythm - fly	0.0001	0.0001	0.0004	0.0001	0.25	0	0
4710	Circadian rhythm - mammal	0.0001	0.0001	0.0004	0.0001	0.25	0	0
4060	Cytokine-cytokine receptor interaction	0.0001	0.0001	0.0004	0.0001	0.25	0	0
4950	Maturity onset diabetes of the young	0.0001	0.0001	0.0004	0.0001	0.25	0	0
5218	Melanoma	0.0001	0.0001	0.0004	0.0001	0.25	0	0
4742	Taste transduction	0.0001	0.0001	0.0004	0.0003	0.25	0	0
4960	Aldosterone-regulated sodium reabsorption	0.0002	0.0001	0.0008	0.0003	0.25	0	0
4670	Leukocyte transendothelial migration	0.0002	0.0001	0.0008	0.0003	0.25	0	0
5223	Non-small cell lung cancer	0.0002	0.0001	0.0008	0.0004	0.25	0	0
364	Fluorobenzoate degradation	0.0003	0.0003	0.0012	0.0006	0.25	0	0
4971	Gastric acid secretion	0.0003	0.0003	0.0012	0.0006	0.25	0	0
4640	Hematopoietic cell lineage	0.0003	0.0003	0.0012	0.0006	0.25	0	0
4966	Collecting duct acid secretion	0.0003	0.0003	0.0012	0.0007	0.25	0	0
4340	Hedgehog signaling pathway	0.0004	0.0003	0.0016	0.0004	0.25	0	0
4722	Neurotrophin signaling pathway	0.0005	0.0004	0.002	0.0009	0.25	0	0
4115	p53 signaling pathway	0.0008	0.0006	0.0032	0.0019	0.25	0	0
4310	Wnt signaling pathway	0.0018	0.0013	0.0072	0.0031	0.25	0	0
4010	MAPK signaling pathway	0.0019	0.0012	0.0076	0.0025	0.25	0	0
592	alpha-Linolenic acid metabolism	0.004	0.003	0.016	0.0083	0.25	0	0
941	Flavonoid biosynthesis	0.0043	0.0021	0.0165	0.0044	0.261	0	0
4260	Cardiac muscle contraction	0.009	0.0084	0.034	0.0169	0.265	0	0
5160	Hepatitis C	0.0004	0.0003	0.0015	0.0006	0.267	0	0
4370	VEGF signaling pathway	0.0004	0.0003	0.0015	0.0006	0.267	0	0
3040	Spliceosome	0.0194	0.0089	0.0723	0.0383	0.268	0	0
4810	Regulation of actin cytoskeleton	0.0028	0.0014	0.0103	0.0055	0.272	0	0
4730	Long-term depression	0.0003	0.0003	0.0011	0.0006	0.273	0	0
4360	Axon guidance	0.0006	0.0004	0.0022	0.0009	0.273	0	0
4912	GnRH signaling pathway	0.0006	0.0004	0.0022	0.0009	0.273	0	0
4330	Notch signaling pathway	0.0006	0.0004	0.0022	0.001	0.273	0	0
3015	mRNA surveillance pathway	0.0025	0.001	0.0091	0.0055	0.275	0	0
4916	Melanogenesis	0.0005	0.0003	0.0018	0.0007	0.278	0	0
4650	Natural killer cell mediated cytotoxicity	0.0005	0.0004	0.0018	0.0007	0.278	0	0
4666	Fc gamma R-mediated phagocytosis	0.0029	0.0014	0.0104	0.0055	0.279	0	0
510	N-Glycan biosynthesis	0.0179	0.0095	0.0637	0.0145	0.281	0	0
5214	Glioma	0.0002	0.0001	0.0007	0.0003	0.286	0	0
4350	TGF-beta signaling pathway	0.0009	0.0006	0.0031	0.0012	0.29	0	0
513	Various types of N-glycan biosynthesis	0.0009	0.0006	0.0031	0.0016	0.29	0	0
4974	Protein digestion and absorption	0.0079	0.0056	0.0269	0.015	0.294	0	0
2040	Flagellar assembly	0.0381	0.0232	0.1297	0.0884	0.294	0	0
4020	Calcium signaling pathway	0.0008	0.0004	0.0027	0.001	0.296	0	0
4530	Tight junction	0.0008	0.0006	0.0027	0.0012	0.296	0	0
5145	Toxoplasmosis	0.0016	0.0009	0.0054	0.0021	0.296	0	0
5144	Malaria	0.0003	0.0003	0.001	0.0004	0.3	0	0
4012	ErbB signaling pathway	0.0006	0.0004	0.002	0.001	0.3	0	0
4976	Bile secretion	0.0014	0.0006	0.0046	0.0013	0.304	0	0
5012	Parkinson's disease	0.0143	0.0113	0.0471	0.0172	0.304	0	0
4144	Endocytosis	0.0038	0.0019	0.0124	0.0047	0.306	0	0
4013	MAPK signaling pathway - fly	0.0005	0.0004	0.0016	0.0006	0.313	0	0
4745	Phototransduction - fly	0.0001	0.0001	0.0003	0.0001	0.333	0	0
5216	Thyroid cancer	0.0001	0.0001	0.0003	0.0001	0.333	0	0
5221	Acute myeloid leukemia	0.0002	0.0001	0.0006	0.0003	0.333	0	0
5213	Endometrial cancer	0.0004	0.0003	0.0012	0.0004	0.333	0	0
4270	Vascular smooth muscle contraction	0.0004	0.0003	0.0012	0.0007	0.333	0	0
4720	Long-term potentiation	0.0005	0.0004	0.0015	0.0007	0.333	0	0
4972	Pancreatic secretion	0.0006	0.0003	0.0017	0.0006	0.353	0	0
3022	Basal transcription factors	0.0011	0.0007	0.0031	0.001	0.355	0	0
4080	Neuroactive ligand-receptor interaction	0.0004	0.0003	0.0011	0.0004	0.364	0	0
4113	Meiosis - yeast	0.0132	0.0073	0.0363	0.0089	0.364	0	0
361	Chlorocyclohexane and chlorobenzene degradation	0.0036	0.002	0.0098	0.0034	0.367	0	0
4920	Adipocytokine signaling pathway	0.0602	0.0272	0.1609	0.0248	0.374	0	0
514	Other types of O-glycan biosynthesis	0.0003	0.0001	0.0008	0.0004	0.375	0	0
5146	Amoebiasis	0.0038	0.0022	0.0101	0.0036	0.376	0	0
643	Styrene degradation	0.0086	0.0059	0.0229	0.0099	0.376	0	0
4145	Phagosome	0.0017	0.001	0.0045	0.0018	0.378	0	0
5210	Colorectal cancer	0.0009	0.0006	0.0023	0.0009	0.391	0	0
4614	Renin-angiotensin system	0.0006	0.0003	0.0015	0.0006	0.4	0	0
4712	Circadian rhythm - plant	0.0006	0.0004	0.0015	0.0006	0.4	0	0
5200	Pathways in cancer	0.0479	0.0225	0.1163	0.0157	0.412	0	0
4120	Ubiquitin mediated proteolysis	0.0028	0.0019	0.0067	0.0022	0.418	0	0
5211	Renal cell carcinoma	0.034	0.0158	0.0814	0.0101	0.418	0	0
5215	Prostate cancer	0.0117	0.0084	0.0274	0.0141	0.427	0	0
5410	Hypertrophic cardiomyopathy (HCM)	0.0003	0.0003	0.0007	0.0003	0.429	0	0
5414	Dilated cardiomyopathy (DCM)	0.0003	0.0003	0.0007	0.0004	0.429	0	0
4612	Antigen processing and presentation	0.0123	0.0081	0.0286	0.013	0.43	0	0
472	D-Arginine and D-ornithine metabolism	0.003	0.0025	0.0068	0.0037	0.441	0	0
4914	Progesterone-mediated oocyte maturation	0.0132	0.0087	0.0292	0.0132	0.452	0	0
360	Phenylalanine metabolism	0.1008	0.0405	0.209	0.0242	0.482	0	0
860	Porphyrin and chlorophyll metabolism	0.6345	0.2463	1.2885	0.1751	0.492	0	0
623	Toluene degradation	0.1505	0.0589	0.3026	0.034	0.497	0	0
534	Glycosaminoglycan biosynthesis - heparan sulfate	0.0001	0.0001	0.0002	0.0001	0.5	0	0
601	Glycosphingolipid biosynthesis - lacto and neolacto series	0.0001	0.0001	0.0002	0.0001	0.5	0	0
5212	Pancreatic cancer	0.0002	0.0001	0.0004	0.0001	0.5	0	0
120	Primary bile acid biosynthesis	0.0002	0.0001	0.0004	0.0003	0.5	0	0
4141	Protein processing in endoplasmic reticulum	0.0246	0.011	0.0479	0.0176	0.514	0	0
950	Isoquinoline alkaloid biosynthesis	0.0342	0.0168	0.0664	0.0203	0.515	0	0
4114	Oocyte meiosis	0.002	0.0012	0.0038	0.0013	0.526	0	0
20	Citrate cycle (TCA cycle)	0.7444	0.201	1.414	0.1256	0.526	0	0
960	Tropane, piperidine and pyridine alkaloid biosynthesis	0.0849	0.0314	0.1576	0.017	0.539	0	0
945	Stilbenoid, diarylheptanoid and gingerol biosynthesis	0.0075	0.0028	0.013	0.0033	0.577	0	0
130	Ubiquinone and other terpenoid-quinone biosynthesis	0.2126	0.0818	0.3655	0.0414	0.582	0	0
340	Histidine metabolism	0.51	0.0881	0.8666	0.0795	0.589	0	0
5222	Small cell lung cancer	0.0008	0.0005	0.0013	0.0006	0.615	0	0
190	Oxidative phosphorylation	1.253	0.2454	2.0297	0.1816	0.617	0	0
630	Glyoxylate and dicarboxylate metabolism	0.3928	0.0825	0.6349	0.0546	0.619	0	0
944	Flavone and flavonol biosynthesis	0.0005	0.0004	0.0008	0.0004	0.625	4e-06	0.001196
3320	PPAR signaling pathway	0.1486	0.0221	0.2371	0.0479	0.627	0	0
410	beta-Alanine metabolism	0.1621	0.0369	0.2573	0.0237	0.63	0	0
523	Polyketide sugar unit biosynthesis	0.2295	0.0686	0.3568	0.0426	0.643	0	0
5010	Alzheimer's disease	0.1275	0.0219	0.198	0.0258	0.644	0	0
4510	Focal adhesion	0.0026	0.0015	0.004	0.0013	0.65	0	0
3008	Ribosome biogenesis in eukaryotes	0.0972	0.016	0.1459	0.0206	0.666	0	0
280	Valine, leucine and isoleucine degradation	0.364	0.0511	0.5367	0.0648	0.678	0	0
1055	Biosynthesis of vancomycin group antibiotics	0.0873	0.013	0.1276	0.0132	0.684	0	0
5016	Huntington's disease	0.1189	0.0179	0.1718	0.0256	0.692	0	0
521	Streptomycin biosynthesis	0.3746	0.0772	0.5414	0.05	0.692	0	0
401	Novobiocin biosynthesis	0.1307	0.026	0.1878	0.0156	0.696	0	0
2030	Bacterial chemotaxis	0.1562	0.0196	0.2234	0.0645	0.699	0	0
310	Lysine degradation	0.1992	0.0254	0.285	0.024	0.699	0	0
720	Carbon fixation in prokaryotes	1.0463	0.1523	1.4848	0.1085	0.705	0	0
4146	Peroxisome	0.2705	0.0447	0.3832	0.0335	0.706	0	0
562	Inositol phosphate metabolism	0.1768	0.0169	0.2492	0.0507	0.709	0	0
4940	Type I diabetes mellitus	0.0987	0.0079	0.1357	0.0144	0.727	0	0
4910	Insulin signaling pathway	0.1406	0.0122	0.1927	0.0148	0.73	0	0
540	Lipopolysaccharide biosynthesis	0.4451	0.202	0.6076	0.2133	0.733	1e-06	0.000299
330	Arginine and proline metabolism	1.053	0.1197	1.4311	0.0936	0.736	0	0
5014	Amyotrophic lateral sclerosis (ALS)	0.0387	0.0186	0.0521	0.0132	0.743	0	0
5416	Viral myocarditis	0.0015	0.0006	0.002	0.0006	0.75	0	0
910	Nitrogen metabolism	1.0299	0.1509	1.3251	0.0554	0.777	0	0
785	Lipoic acid metabolism	0.1081	0.0164	0.1383	0.0169	0.782	0	0
3018	RNA degradation	0.8062	0.0665	1.0215	0.0546	0.789	0	0
633	Nitrotoluene degradation	0.0491	0.0218	0.0619	0.0193	0.793	0.000132	0.039468
780	Biotin metabolism	0.167	0.0412	0.2102	0.0396	0.794	0	0
3020	RNA polymerase	0.6072	0.0483	0.764	0.0571	0.795	0	0
1040	Biosynthesis of unsaturated fatty acids	0.1712	0.0139	0.2117	0.0154	0.809	0	0
250	Alanine, aspartate and glutamate metabolism	1.273	0.0873	1.5722	0.0924	0.81	0	0
380	Tryptophan metabolism	0.245	0.0213	0.2946	0.0212	0.832	0	0
3420	Nucleotide excision repair	0.6317	0.0277	0.7588	0.0451	0.832	0	0
710	Carbon fixation in photosynthetic organisms	0.9061	0.0629	1.0801	0.109	0.839	0	0
5340	Primary immunodeficiency	0.0826	0.0087	0.0982	0.0101	0.841	0	0
40	Pentose and glucuronate interconversions	0.3027	0.0509	0.357	0.0455	0.848	0	0
740	Riboflavin metabolism	0.2682	0.052	0.3155	0.0387	0.85	0	0
3010	Ribosome	5.418	0.2685	6.3191	0.3557	0.857	0	0
3070	Bacterial secretion system	1.0587	0.0652	1.2326	0.0566	0.859	0	0
4930	Type II diabetes mellitus	0.0828	0.0073	0.0962	0.0053	0.861	0	0
4626	Plant-pathogen interaction	0.2254	0.0172	0.2613	0.02	0.863	0	0
640	Propanoate metabolism	0.7785	0.0466	0.9017	0.0418	0.863	0	0
4011	MAPK signaling pathway - yeast	0.0784	0.0069	0.0903	0.0073	0.868	0	0
260	Glycine, serine and threonine metabolism	1.2672	0.0455	1.4555	0.0676	0.871	0	0
920	Sulfur metabolism	0.4654	0.0331	0.5324	0.0423	0.874	0	0
680	Methane metabolism	1.4074	0.1365	1.6082	0.0762	0.875	0	0
760	Nicotinate and nicotinamide metabolism	0.5529	0.0369	0.6268	0.0279	0.882	0	0
650	Butanoate metabolism	0.9317	0.0526	1.0394	0.0901	0.896	0	0
5111	Vibrio cholerae pathogenic cycle	0.1264	0.0173	0.1395	0.0151	0.906	1.6e-05	0.004784
620	Pyruvate metabolism	1.672	0.0695	1.8385	0.0758	0.909	0	0
750	Vitamin B6 metabolism	0.3067	0.0116	0.3363	0.0215	0.912	0	0
471	D-Glutamine and D-glutamate metabolism	0.2499	0.0168	0.2735	0.0193	0.914	0	0
3060	Protein export	1.1293	0.0417	1.2185	0.0534	0.927	0	0
10	Glycolysis / Gluconeogenesis	1.9683	0.1076	2.1224	0.1398	0.927	0	0
195	Photosynthesis	0.635	0.0308	0.6831	0.0366	0.93	0	0
660	C5-Branched dibasic acid metabolism	0.4383	0.0374	0.4705	0.0517	0.932	6e-06	0.001794
30	Pentose phosphate pathway	1.2092	0.0452	1.2844	0.0549	0.941	0	0
983	Drug metabolism - other enzymes	0.5273	0.0262	0.5549	0.0305	0.95	0	0
770	Pantothenate and CoA biosynthesis	0.8842	0.0318	0.9295	0.0541	0.951	0	0
430	Taurine and hypotaurine metabolism	0.2053	0.0236	0.2156	0.0116	0.952	5.3e-05	0.015847
970	Aminoacyl-tRNA biosynthesis	2.2234	0.1108	2.3362	0.1217	0.952	0	0
4112	Cell cycle - Caulobacter	0.8473	0.0225	0.8771	0.0417	0.966	1e-06	0.000299
670	One carbon pool by folate	0.8968	0.0324	0.9165	0.0319	0.979	3.1e-05	0.009269

## Sheet: wc_buccal_vs_tongue
Supplementary Table S4
Wilcoxon rank-sum test (buccal mucosa vs. tongue dorsum)
----------------------------------------------------------
JCVI Metagenomics Reports - Comparison Results - Wilcoxon Signed Rank Test
Version:	1.2.4-beta
Date:		April 29, 2011, 11:28 am
Query:		*:* NOT blast_tree:7711
Datasets:
		buccal-mucosa-mtr
		tongue-dorsum-mtr
----------------------------------------------------------
Enriched in Buccal muccosa
ID	Category	%Median (buccal-mucosa-mtr)	%MAD (buccal-mucosa-mtr)	%Median (tongue-dorsum-mtr)	%MAD (tongue-dorsum-mtr)	Median Ratio	P-Value	P-Value (Bonf. Corr.)
4622	RIG-I-like receptor signaling pathway	0.0192	0.0116	0.0034	0.0009	5.647	0	0
565	Ether lipid metabolism	0.0267	0.0072	0.0101	0.0033	2.644	0	0
5150	Staphylococcus aureus infection	0.2851	0.0873	0.1232	0.0526	2.314	0	0
4210	Apoptosis	0.0311	0.0082	0.0152	0.0065	2.046	0	0
4973	Carbohydrate digestion and absorption	0.0751	0.022	0.0372	0.0116	2.019	0	0
604	Glycosphingolipid biosynthesis - ganglio series	0.0728	0.0221	0.0383	0.0076	1.901	0	0
4142	Lysosome	0.1134	0.0248	0.0628	0.0153	1.806	0	0
511	Other glycan degradation	0.3138	0.0703	0.1748	0.0436	1.795	0	0
603	Glycosphingolipid biosynthesis - globo series	0.0926	0.0243	0.052	0.0144	1.781	0	0
311	Penicillin and cephalosporin biosynthesis	0.063	0.0186	0.036	0.0129	1.75	0	0
531	Glycosaminoglycan degradation	0.0807	0.0242	0.0471	0.0108	1.713	0	0
642	Ethylbenzene degradation	0.1124	0.0295	0.0727	0.0113	1.546	0	0
72	Synthesis and degradation of ketone bodies	0.0756	0.0184	0.0502	0.0145	1.506	0	0
627	Aminobenzoate degradation	0.3277	0.0541	0.2251	0.0485	1.456	0	0
940	Phenylpropanoid biosynthesis	0.064	0.0141	0.0445	0.0119	1.438	0	0
3013	RNA transport	0.1548	0.0162	0.1097	0.0176	1.411	0	0
52	Galactose metabolism	1.1625	0.1345	0.8574	0.1769	1.356	0	0
626	Naphthalene degradation	0.3221	0.063	0.24	0.0366	1.342	0	0
2060	Phosphotransferase system (PTS)	1.2736	0.2094	0.9555	0.2337	1.333	0	0
903	Limonene and pinene degradation	0.1915	0.0345	0.1459	0.0138	1.313	0	0
253	Tetracycline biosynthesis	0.2699	0.0334	0.2083	0.0348	1.296	0	0
624	Polycyclic aromatic hydrocarbon degradation	0.2982	0.0543	0.2333	0.0294	1.278	0	0
2020	Two-component system	1.9427	0.1589	1.5442	0.1529	1.258	0	0
730	Thiamine metabolism	0.7028	0.0618	0.5679	0.0304	1.238	0	0
790	Folate biosynthesis	0.646	0.0281	0.5586	0.0329	1.156	0	0
561	Glycerolipid metabolism	0.605	0.0628	0.5295	0.0464	1.143	0	0
51	Fructose and mannose metabolism	1.4854	0.0971	1.3007	0.2102	1.142	0	0
520	Amino sugar and nucleotide sugar metabolism	2.5422	0.1689	2.229	0.2215	1.141	0	0
2010	ABC transporters	6.1481	0.3944	5.4338	0.372	1.131	0	0
930	Caprolactam degradation	0.0531	0.0119	0.0392	0.0128	1.355	2e-06	0.000598
830	Retinol metabolism	0.1248	0.0279	0.0878	0.034	1.421	1.1e-05	0.003289
350	Tyrosine metabolism	0.6954	0.0787	0.6098	0.0431	1.14	1.2e-05	0.003588
473	D-Alanine metabolism	0.2845	0.0371	0.2562	0.0199	1.11	3.5e-05	0.010465
625	Chloroalkane and chloroalkene degradation	0.2593	0.0434	0.2246	0.0337	1.154	5.1e-05	0.015249
312	beta-Lactam resistance	0.0274	0.0062	0.02	0.0098	1.37	7.8e-05	0.023322
980	Metabolism of xenobiotics by cytochrome P450	0.1317	0.0283	0.0951	0.04	1.385	9.4e-05	0.028106
982	Drug metabolism - cytochrome P450	0.1319	0.0281	0.0953	0.0397	1.384	9.4e-05	0.028106
622	Xylene degradation	0.0631	0.0142	0.0519	0.009	1.216	0.000105	0.031395
1053	Biosynthesis of siderophore group nonribosomal peptides	0.0888	0.0183	0.0737	0.0203	1.205	0.00016	0.04784
Enriched in Tongue dorsum
ID	Category	%Median (buccal-mucosa-mtr)	%MAD (buccal-mucosa-mtr)	%Median (tongue-dorsum-mtr)	%MAD (tongue-dorsum-mtr)	Median Ratio	P-Value	P-Value (Bonf. Corr.)
5412	Arrhythmogenic right ventricular cardiomyopathy (ARVC)	0.0001	0.0001	0.0008	0.0003	0.125	0	0
351	1,1,1-Trichloro-2,2-bis(4-chlorophenyl)ethane (DDT) degradation	0.0003	0.0003	0.0018	0.0015	0.167	0	0
472	D-Arginine and D-ornithine metabolism	0.003	0.0025	0.0137	0.0055	0.219	0	0
5219	Bladder cancer	0.0016	0.0013	0.0069	0.0059	0.232	0	0
5322	Systemic lupus erythematosus	0.0024	0.0027	0.0096	0.0071	0.25	1e-06	0.000299
4640	Hematopoietic cell lineage	0.0003	0.0003	0.0011	0.0006	0.273	0	0
4260	Cardiac muscle contraction	0.009	0.0084	0.0319	0.0222	0.282	0	0
4960	Aldosterone-regulated sodium reabsorption	0.0002	0.0001	0.0007	0.0004	0.286	0	0
5410	Hypertrophic cardiomyopathy (HCM)	0.0003	0.0003	0.001	0.0004	0.3	0	0
62	Fatty acid elongation in mitochondria	0.0001	0.0001	0.0003	0.0001	0.333	1e-06	0.000299
5216	Thyroid cancer	0.0001	0.0001	0.0003	0.0001	0.333	1e-06	0.000299
5218	Melanoma	0.0001	0.0001	0.0003	0.0001	0.333	2e-06	0.000598
4514	Cell adhesion molecules (CAMs)	0.0001	0.0001	0.0003	0.0001	0.333	9e-06	0.002691
5414	Dilated cardiomyopathy (DCM)	0.0003	0.0003	0.0009	0.0003	0.333	0	0
4664	Fc epsilon RI signaling pathway	0.0002	0.0001	0.0006	0.0003	0.333	2e-06	0.000598
5012	Parkinson's disease	0.0143	0.0113	0.0422	0.0265	0.339	0	0
906	Carotenoid biosynthesis	0.0024	0.0024	0.0069	0.0073	0.348	1.2e-05	0.003588
643	Styrene degradation	0.0086	0.0059	0.0244	0.0082	0.352	0	0
4971	Gastric acid secretion	0.0003	0.0003	0.0008	0.0003	0.375	4.5e-05	0.013455
4380	Osteoclast differentiation	0.0003	0.0001	0.0008	0.0004	0.375	8e-06	0.002392
4966	Collecting duct acid secretion	0.0003	0.0003	0.0008	0.0004	0.375	1e-06	0.000299
950	Isoquinoline alkaloid biosynthesis	0.0342	0.0168	0.0908	0.0218	0.377	0	0
4970	Salivary secretion	0.0005	0.0004	0.0013	0.0003	0.385	2e-06	0.000598
592	alpha-Linolenic acid metabolism	0.004	0.003	0.0103	0.0062	0.388	1e-06	0.000299
5140	Leishmaniasis	0.0002	0.0001	0.0005	0.0001	0.4	4.5e-05	0.013455
5160	Hepatitis C	0.0004	0.0003	0.001	0.0004	0.4	0	0
4150	mTOR signaling pathway	0.0004	0.0003	0.001	0.0004	0.4	5.6e-05	0.016744
4012	ErbB signaling pathway	0.0006	0.0004	0.0015	0.0006	0.4	1e-06	0.000299
4660	T cell receptor signaling pathway	0.0006	0.0004	0.0015	0.0006	0.4	5e-06	0.001495
4974	Protein digestion and absorption	0.0079	0.0056	0.0197	0.0047	0.401	0	0
4964	Proximal tubule bicarbonate reclamation	0.0168	0.0144	0.0406	0.0116	0.414	0	0
2040	Flagellar assembly	0.0381	0.0232	0.09	0.0448	0.423	0	0
4360	Axon guidance	0.0006	0.0004	0.0014	0.0004	0.429	2e-06	0.000598
513	Various types of N-glycan biosynthesis	0.0009	0.0006	0.0021	0.001	0.429	1e-06	0.000299
4010	MAPK signaling pathway	0.0019	0.0012	0.0042	0.0009	0.452	0	0
4650	Natural killer cell mediated cytotoxicity	0.0005	0.0004	0.0011	0.0004	0.455	5e-06	0.001495
4722	Neurotrophin signaling pathway	0.0005	0.0004	0.0011	0.0004	0.455	9e-06	0.002691
4972	Pancreatic secretion	0.0006	0.0003	0.0013	0.0003	0.462	0	0
4912	GnRH signaling pathway	0.0006	0.0004	0.0013	0.0004	0.462	2.2e-05	0.006578
5142	Chagas disease (American trypanosomiasis)	0.0068	0.0057	0.0138	0.0064	0.493	8e-06	0.002392
510	N-Glycan biosynthesis	0.0179	0.0095	0.0362	0.0111	0.494	0	0
5143	African trypanosomiasis	0.0066	0.0056	0.0133	0.0053	0.496	1.7e-05	0.005083
4670	Leukocyte transendothelial migration	0.0002	0.0001	0.0004	0.0001	0.5	7e-06	0.002093
5212	Pancreatic cancer	0.0002	0.0001	0.0004	0.0001	0.5	8e-06	0.002392
5221	Acute myeloid leukemia	0.0002	0.0001	0.0004	0.0001	0.5	1.4e-05	0.004186
5223	Non-small cell lung cancer	0.0002	0.0001	0.0004	0.0001	0.5	4.9e-05	0.014651
5214	Glioma	0.0002	0.0001	0.0004	0.0001	0.5	0.000162	0.048438
4620	Toll-like receptor signaling pathway	0.0003	0.0001	0.0006	0.0003	0.5	1.8e-05	0.005382
4662	B cell receptor signaling pathway	0.0003	0.0002	0.0006	0.0003	0.5	2.9e-05	0.008671
4730	Long-term depression	0.0003	0.0003	0.0006	0.0003	0.5	0	0
5220	Chronic myeloid leukemia	0.0004	0.0003	0.0008	0.0004	0.5	2.4e-05	0.007176
4614	Renin-angiotensin system	0.0006	0.0003	0.0012	0.0006	0.5	1.2e-05	0.003588
944	Flavone and flavonol biosynthesis	0.0005	0.0004	0.001	0.0006	0.5	2e-06	0.000598
633	Nitrotoluene degradation	0.0491	0.0218	0.0971	0.0107	0.506	0	0
4144	Endocytosis	0.0038	0.0019	0.0074	0.0021	0.514	6e-06	0.001794
360	Phenylalanine metabolism	0.1008	0.0405	0.1949	0.0326	0.517	0	0
140	Steroid hormone biosynthesis	0.0014	0.0009	0.0027	0.0012	0.519	2.3e-05	0.006877
4530	Tight junction	0.0008	0.0006	0.0015	0.0004	0.533	0.000133	0.039767
4976	Bile secretion	0.0014	0.0006	0.0026	0.0007	0.538	2e-06	0.000598
3022	Basal transcription factors	0.0011	0.0007	0.002	0.0004	0.55	1.2e-05	0.003588
5215	Prostate cancer	0.0117	0.0084	0.0212	0.009	0.552	5.6e-05	0.016744
4612	Antigen processing and presentation	0.0123	0.0081	0.022	0.0087	0.559	6.8e-05	0.020332
960	Tropane, piperidine and pyridine alkaloid biosynthesis	0.0849	0.0314	0.1494	0.023	0.568	0	0
4370	VEGF signaling pathway	0.0004	0.0003	0.0007	0.0003	0.571	5e-06	0.001495
100	Steroid biosynthesis	0.0004	0.0003	0.0007	0.0003	0.571	6.4e-05	0.019136
4920	Adipocytokine signaling pathway	0.0602	0.0272	0.1039	0.0194	0.579	0	0
5211	Renal cell carcinoma	0.034	0.0158	0.0583	0.0089	0.583	0	0
4914	Progesterone-mediated oocyte maturation	0.0132	0.0087	0.0225	0.0098	0.587	9.3e-05	0.027807
5200	Pathways in cancer	0.0479	0.0225	0.0813	0.0132	0.589	0	0
860	Porphyrin and chlorophyll metabolism	0.6345	0.2463	1.0607	0.1321	0.598	0	0
540	Lipopolysaccharide biosynthesis	0.4451	0.202	0.7395	0.2583	0.602	0	0
4020	Calcium signaling pathway	0.0008	0.0004	0.0013	0.0003	0.615	2.2e-05	0.006578
5145	Toxoplasmosis	0.0016	0.0009	0.0026	0.0006	0.615	3.8e-05	0.011362
4145	Phagosome	0.0017	0.001	0.0027	0.0006	0.63	0.0001	0.0299
130	Ubiquinone and other terpenoid-quinone biosynthesis	0.2126	0.0818	0.3357	0.031	0.633	0	0
623	Toluene degradation	0.1505	0.0589	0.2366	0.0335	0.636	0	0
20	Citrate cycle (TCA cycle)	0.7444	0.201	1.1402	0.1185	0.653	0	0
5213	Endometrial cancer	0.0004	0.0003	0.0006	0.0001	0.667	1e-06	0.000299
410	beta-Alanine metabolism	0.1621	0.0369	0.2415	0.0387	0.671	0	0
4141	Protein processing in endoplasmic reticulum	0.0246	0.011	0.0363	0.0113	0.678	1.1e-05	0.003289
190	Oxidative phosphorylation	1.253	0.2454	1.8486	0.2571	0.678	0	0
401	Novobiocin biosynthesis	0.1307	0.026	0.1795	0.0197	0.728	0	0
5010	Alzheimer's disease	0.1275	0.0219	0.175	0.0331	0.729	0	0
5340	Primary immunodeficiency	0.0826	0.0087	0.1123	0.0098	0.736	0	0
630	Glyoxylate and dicarboxylate metabolism	0.3928	0.0825	0.5314	0.0821	0.739	0	0
340	Histidine metabolism	0.51	0.0881	0.6778	0.0774	0.752	0	0
720	Carbon fixation in prokaryotes	1.0463	0.1523	1.3639	0.1397	0.767	0	0
5120	Epithelial cell signaling in Helicobacter pylori infection	0.1034	0.0153	0.1338	0.0153	0.773	0	0
523	Polyketide sugar unit biosynthesis	0.2295	0.0686	0.293	0.0305	0.783	0	0
3008	Ribosome biogenesis in eukaryotes	0.0972	0.016	0.123	0.0128	0.79	0	0
910	Nitrogen metabolism	1.0299	0.1509	1.2851	0.0442	0.801	0	0
330	Arginine and proline metabolism	1.053	0.1197	1.313	0.0802	0.802	0	0
521	Streptomycin biosynthesis	0.3746	0.0772	0.4651	0.0377	0.805	1e-06	0.000299
5016	Huntington's disease	0.1189	0.0179	0.1452	0.0259	0.819	1e-06	0.000299
780	Biotin metabolism	0.167	0.0412	0.2023	0.0285	0.826	0.00014	0.04186
4940	Type I diabetes mellitus	0.0987	0.0079	0.1188	0.0139	0.831	0	0
280	Valine, leucine and isoleucine degradation	0.364	0.0511	0.43	0.0265	0.847	0	0
250	Alanine, aspartate and glutamate metabolism	1.273	0.0873	1.4901	0.078	0.854	0	0
710	Carbon fixation in photosynthetic organisms	0.9061	0.0629	1.0606	0.087	0.854	0	0
471	D-Glutamine and D-glutamate metabolism	0.2499	0.0168	0.2908	0.0194	0.859	0	0
3018	RNA degradation	0.8062	0.0665	0.9374	0.0715	0.86	0	0
3420	Nucleotide excision repair	0.6317	0.0277	0.7277	0.0605	0.868	0	0
3020	RNA polymerase	0.6072	0.0483	0.6978	0.038	0.87	0	0
680	Methane metabolism	1.4074	0.1365	1.6028	0.0537	0.878	0	0
1055	Biosynthesis of vancomycin group antibiotics	0.0873	0.013	0.0993	0.0099	0.879	2e-05	0.00598
760	Nicotinate and nicotinamide metabolism	0.5529	0.0369	0.6229	0.032	0.888	0	0
3010	Ribosome	5.418	0.2685	6.0594	0.3253	0.894	0	0
4930	Type II diabetes mellitus	0.0828	0.0073	0.0921	0.0073	0.899	0	0
430	Taurine and hypotaurine metabolism	0.2053	0.0236	0.228	0.0147	0.9	3e-06	0.000897
3070	Bacterial secretion system	1.0587	0.0652	1.1715	0.0839	0.904	0	0
195	Photosynthesis	0.635	0.0308	0.7003	0.0331	0.907	0	0
770	Pantothenate and CoA biosynthesis	0.8842	0.0318	0.974	0.0534	0.908	0	0
640	Propanoate metabolism	0.7785	0.0466	0.8534	0.0338	0.912	0	0
620	Pyruvate metabolism	1.672	0.0695	1.8191	0.0612	0.919	0	0
260	Glycine, serine and threonine metabolism	1.2672	0.0455	1.3773	0.0428	0.92	0	0
908	Zeatin biosynthesis	0.0805	0.0053	0.0874	0.0083	0.921	5e-06	0.001495
4910	Insulin signaling pathway	0.1406	0.0122	0.1524	0.0074	0.923	6e-06	0.001794
270	Cysteine and methionine metabolism	1.5454	0.0457	1.6683	0.1337	0.926	0	0
970	Aminoacyl-tRNA biosynthesis	2.2234	0.1108	2.3904	0.1795	0.93	0	0
3060	Protein export	1.1293	0.0417	1.2034	0.0277	0.938	0	0
900	Terpenoid backbone biosynthesis	0.7771	0.0362	0.8261	0.0329	0.941	0	0
300	Lysine biosynthesis	1.0306	0.0456	1.0798	0.0606	0.954	5.9e-05	0.017641

## Sheet: wc_plaque_vs_tongue
Supplementary Table S4
Wilcoxon rank-sum test (supragingival plaque vs. tongue dorsum)
----------------------------------------------------------
JCVI Metagenomics Reports - Comparison Results - Wilcoxon Signed Rank Test
Version:	1.2.4-beta
Date:		April 29, 2011, 11:32 am
Query:		*:* NOT blast_tree:7711
Datasets:
		supragingival-plaque-mtr
		tongue-dorsum-mtr
----------------------------------------------------------
Enriched in Supragingival plaque
ID	Category	%Median (supragingival-plaque-mtr)	%MAD (supragingival-plaque-mtr)	%Median (tongue-dorsum-mtr)	%MAD (tongue-dorsum-mtr)	Median Ratio	P-Value	P-Value (Bonf. Corr.)
4115	p53 signaling pathway	0.0032	0.0019	0.0006	0.0001	5.333	0	0
4740	Olfactory transduction	0.0009	0.0004	0.0002	0	4.5	0	0
5100	Bacterial invasion of epithelial cells	0.0084	0.0047	0.002	0.0015	4.2	0	0
4060	Cytokine-cytokine receptor interaction	0.0004	0.0001	0.0001	0.0001	4	0	0
4742	Taste transduction	0.0004	0.0003	0.0001	0.0001	4	0	0
5217	Basal cell carcinoma	0.0012	0.0004	0.0003	0.0001	4	0	0
364	Fluorobenzoate degradation	0.0012	0.0006	0.0003	0.0001	4	0	0
4340	Hedgehog signaling pathway	0.0016	0.0004	0.0004	0.0001	4	0	0
4130	SNARE interactions in vesicular transport	0.0011	0.0007	0.0003	0.0001	3.667	0	0
4062	Chemokine signaling pathway	0.0093	0.0056	0.0026	0.0018	3.577	0	0
5131	Shigellosis	0.0096	0.0059	0.0028	0.0021	3.429	0	0
5140	Leishmaniasis	0.0017	0.0007	0.0005	0.0001	3.4	0	0
4520	Adherens junction	0.0098	0.0058	0.0029	0.0016	3.379	0	0
4320	Dorso-ventral axis formation	0.0042	0.0018	0.0013	0.0004	3.231	0	0
4962	Vasopressin-regulated water reabsorption	0.0022	0.001	0.0007	0.0001	3.143	0	0
140	Steroid hormone biosynthesis	0.0083	0.0047	0.0027	0.0012	3.074	0	0
4745	Phototransduction - fly	0.0003	0.0001	0.0001	0	3	3e-06	0.000897
4623	Cytosolic DNA-sensing pathway	0.0009	0.0004	0.0003	0.0001	3	0	0
4620	Toll-like receptor signaling pathway	0.0018	0.0007	0.0006	0.0003	3	0	0
4630	Jak-STAT signaling pathway	0.003	0.0016	0.001	0.0004	3	0	0
563	Glycosylphosphatidylinositol(GPI)-anchor biosynthesis	0.0023	0.0009	0.0008	0.0001	2.875	0	0
4140	Regulation of autophagy	0.0014	0.0007	0.0005	0.0001	2.8	0	0
941	Flavonoid biosynthesis	0.0165	0.0044	0.0059	0.0018	2.797	0	0
4330	Notch signaling pathway	0.0022	0.001	0.0008	0.0003	2.75	0	0
5143	African trypanosomiasis	0.0356	0.0113	0.0133	0.0053	2.677	0	0
4514	Cell adhesion molecules (CAMs)	0.0008	0.0004	0.0003	0.0001	2.667	0	0
4013	MAPK signaling pathway - fly	0.0016	0.0006	0.0006	0.0003	2.667	0	0
5142	Chagas disease (American trypanosomiasis)	0.0362	0.0123	0.0138	0.0064	2.623	0	0
4916	Melanogenesis	0.0018	0.0007	0.0007	0.0001	2.571	0	0
3050	Proteasome	0.0238	0.012	0.0095	0.0052	2.505	0	0
5144	Malaria	0.001	0.0004	0.0004	0.0001	2.5	0	0
3040	Spliceosome	0.0723	0.0383	0.029	0.0119	2.493	0	0
5130	Pathogenic Escherichia coli infection	0.009	0.0047	0.0037	0.0018	2.432	0	0
100	Steroid biosynthesis	0.0017	0.0007	0.0007	0.0003	2.429	0	0
4540	Gap junction	0.0017	0.0009	0.0007	0.0003	2.429	0	0
4380	Osteoclast differentiation	0.0019	0.0009	0.0008	0.0004	2.375	0	0
4810	Regulation of actin cytoskeleton	0.0103	0.0055	0.0044	0.0024	2.341	0	0
3015	mRNA surveillance pathway	0.0091	0.0055	0.0039	0.0015	2.333	1e-06	0.000299
4310	Wnt signaling pathway	0.0072	0.0031	0.0031	0.0009	2.323	0	0
4350	TGF-beta signaling pathway	0.0031	0.0012	0.0014	0.0006	2.214	0	0
4666	Fc gamma R-mediated phagocytosis	0.0104	0.0055	0.0047	0.0021	2.213	1e-06	0.000299
4080	Neuroactive ligand-receptor interaction	0.0011	0.0004	0.0005	0.0001	2.2	0	0
4622	RIG-I-like receptor signaling pathway	0.0074	0.0028	0.0034	0.0009	2.176	0	0
4662	B cell receptor signaling pathway	0.0013	0.0004	0.0006	0.0003	2.167	0	0
4370	VEGF signaling pathway	0.0015	0.0006	0.0007	0.0003	2.143	0	0
4660	T cell receptor signaling pathway	0.0032	0.0012	0.0015	0.0006	2.133	0	0
5220	Chronic myeloid leukemia	0.0017	0.0009	0.0008	0.0004	2.125	8e-06	0.002392
4113	Meiosis - yeast	0.0363	0.0089	0.0174	0.0058	2.086	0	0
4020	Calcium signaling pathway	0.0027	0.001	0.0013	0.0003	2.077	0	0
5145	Toxoplasmosis	0.0054	0.0021	0.0026	0.0006	2.077	0	0
5014	Amyotrophic lateral sclerosis (ALS)	0.0521	0.0132	0.0259	0.009	2.012	0	0
4075	Plant hormone signal transduction	0.0002	0.0001	0.0001	0	2	1e-05	0.00299
4950	Maturity onset diabetes of the young	0.0004	0.0001	0.0002	0.0001	2	0	0
4711	Circadian rhythm - fly	0.0004	0.0001	0.0002	0.0001	2	4.8e-05	0.014352
62	Fatty acid elongation in mitochondria	0.0006	0.0003	0.0003	0.0001	2	1e-06	0.000299
4670	Leukocyte transendothelial migration	0.0008	0.0003	0.0004	0.0001	2	0	0
5223	Non-small cell lung cancer	0.0008	0.0004	0.0004	0.0001	2	1.6e-05	0.004784
5213	Endometrial cancer	0.0012	0.0004	0.0006	0.0001	2	2e-06	0.000598
4270	Vascular smooth muscle contraction	0.0012	0.0007	0.0006	0.0003	2	0	0
5146	Amoebiasis	0.0101	0.0036	0.0052	0.0033	1.942	0	0
5210	Colorectal cancer	0.0023	0.0009	0.0012	0.0004	1.917	5e-06	0.001495
4964	Proximal tubule bicarbonate reclamation	0.0774	0.0265	0.0406	0.0116	1.906	0	0
4150	mTOR signaling pathway	0.0019	0.0009	0.001	0.0004	1.9	1e-06	0.000299
4720	Long-term potentiation	0.0015	0.0007	0.0008	0.0003	1.875	0	0
4120	Ubiquitin mediated proteolysis	0.0067	0.0022	0.0036	0.0009	1.861	0	0
5222	Small cell lung cancer	0.0013	0.0006	0.0007	0.0003	1.857	0	0
4722	Neurotrophin signaling pathway	0.002	0.0009	0.0011	0.0004	1.818	1e-05	0.00299
361	Chlorocyclohexane and chlorobenzene degradation	0.0098	0.0034	0.0054	0.0019	1.815	0	0
4010	MAPK signaling pathway	0.0076	0.0025	0.0042	0.0009	1.81	0	0
4530	Tight junction	0.0027	0.0012	0.0015	0.0004	1.8	0	0
4976	Bile secretion	0.0046	0.0013	0.0026	0.0007	1.769	0	0
510	N-Glycan biosynthesis	0.0637	0.0145	0.0362	0.0111	1.76	0	0
5214	Glioma	0.0007	0.0003	0.0004	0.0001	1.75	4.3e-05	0.012857
4114	Oocyte meiosis	0.0038	0.0013	0.0022	0.0009	1.727	3e-06	0.000897
4912	GnRH signaling pathway	0.0022	0.0009	0.0013	0.0004	1.692	0	0
4144	Endocytosis	0.0124	0.0047	0.0074	0.0021	1.676	0	0
4664	Fc epsilon RI signaling pathway	0.001	0.0004	0.0006	0.0003	1.667	2.2e-05	0.006578
4145	Phagosome	0.0045	0.0018	0.0027	0.0006	1.667	0	0
4650	Natural killer cell mediated cytotoxicity	0.0018	0.0007	0.0011	0.0004	1.636	4e-05	0.01196
4970	Salivary secretion	0.0021	0.0009	0.0013	0.0003	1.615	5e-06	0.001495
514	Other types of O-glycan biosynthesis	0.0008	0.0004	0.0005	0.0003	1.6	1e-06	0.000299
4360	Axon guidance	0.0022	0.0009	0.0014	0.0004	1.571	5e-06	0.001495
3022	Basal transcription factors	0.0031	0.001	0.002	0.0004	1.55	1e-06	0.000299
4920	Adipocytokine signaling pathway	0.1609	0.0248	0.1039	0.0194	1.549	0	0
3320	PPAR signaling pathway	0.2371	0.0479	0.1538	0.015	1.542	0	0
5221	Acute myeloid leukemia	0.0006	0.0003	0.0004	0.0001	1.5	6e-05	0.01794
4971	Gastric acid secretion	0.0012	0.0006	0.0008	0.0003	1.5	8.4e-05	0.025116
4712	Circadian rhythm - plant	0.0015	0.0006	0.001	0.0003	1.5	4e-06	0.001196
4111	Cell cycle - yeast	0.0064	0.0021	0.0044	0.0012	1.455	5e-06	0.001495
5200	Pathways in cancer	0.1163	0.0157	0.0813	0.0132	1.431	0	0
4146	Peroxisome	0.3832	0.0335	0.2696	0.0335	1.421	0	0
5211	Renal cell carcinoma	0.0814	0.0101	0.0583	0.0089	1.396	0	0
940	Phenylpropanoid biosynthesis	0.06	0.0188	0.0445	0.0119	1.348	3.2e-05	0.009568
945	Stilbenoid, diarylheptanoid and gingerol biosynthesis	0.013	0.0033	0.0097	0.0025	1.34	3e-06	0.000897
785	Lipoic acid metabolism	0.1383	0.0169	0.1049	0.0114	1.318	0	0
4972	Pancreatic secretion	0.0017	0.0006	0.0013	0.0003	1.308	0.000129	0.038571
1040	Biosynthesis of unsaturated fatty acids	0.2117	0.0154	0.164	0.0267	1.291	0	0
1055	Biosynthesis of vancomycin group antibiotics	0.1276	0.0132	0.0993	0.0099	1.285	0	0
310	Lysine degradation	0.285	0.024	0.2223	0.0224	1.282	0	0
623	Toluene degradation	0.3026	0.034	0.2366	0.0335	1.279	1.2e-05	0.003588
340	Histidine metabolism	0.8666	0.0795	0.6778	0.0774	1.279	0	0
562	Inositol phosphate metabolism	0.2492	0.0507	0.195	0.0294	1.278	3e-06	0.000897
4910	Insulin signaling pathway	0.1927	0.0148	0.1524	0.0074	1.264	0	0
280	Valine, leucine and isoleucine degradation	0.5367	0.0648	0.43	0.0265	1.248	0	0
600	Sphingolipid metabolism	0.1211	0.0187	0.0971	0.0243	1.247	4.6e-05	0.013754
20	Citrate cycle (TCA cycle)	1.414	0.1256	1.1402	0.1185	1.24	0	0
40	Pentose and glucuronate interconversions	0.357	0.0455	0.291	0.0233	1.227	0	0
4011	MAPK signaling pathway - yeast	0.0903	0.0073	0.0738	0.008	1.224	0	0
523	Polyketide sugar unit biosynthesis	0.3568	0.0426	0.293	0.0305	1.218	0	0
860	Porphyrin and chlorophyll metabolism	1.2885	0.1751	1.0607	0.1321	1.215	1.7e-05	0.005083
903	Limonene and pinene degradation	0.1749	0.0301	0.1459	0.0138	1.199	2e-06	0.000598
630	Glyoxylate and dicarboxylate metabolism	0.6349	0.0546	0.5314	0.0821	1.195	1.5e-05	0.004485
3008	Ribosome biogenesis in eukaryotes	0.1459	0.0206	0.123	0.0128	1.186	0	0
521	Streptomycin biosynthesis	0.5414	0.05	0.4651	0.0377	1.164	0	0
380	Tryptophan metabolism	0.2946	0.0212	0.2537	0.0111	1.161	0	0
4940	Type I diabetes mellitus	0.1357	0.0144	0.1188	0.0139	1.142	7e-06	0.002093
920	Sulfur metabolism	0.5324	0.0423	0.4736	0.0302	1.124	0	0
2020	Two-component system	1.7259	0.1352	1.5442	0.1529	1.118	0	0
3020	RNA polymerase	0.764	0.0571	0.6978	0.038	1.095	1e-06	0.000299
330	Arginine and proline metabolism	1.4311	0.0936	1.313	0.0802	1.09	1e-06	0.000299
4626	Plant-pathogen interaction	0.2613	0.02	0.2412	0.0256	1.083	1.2e-05	0.003588
640	Propanoate metabolism	0.9017	0.0418	0.8534	0.0338	1.057	7.4e-05	0.022126
260	Glycine, serine and threonine metabolism	1.4555	0.0676	1.3773	0.0428	1.057	1e-05	0.00299
Enriched in Tongue dorsum
ID	Category	%Median (supragingival-plaque-mtr)	%MAD (supragingival-plaque-mtr)	%Median (tongue-dorsum-mtr)	%MAD (tongue-dorsum-mtr)	Median Ratio	P-Value	P-Value (Bonf. Corr.)
5412	Arrhythmogenic right ventricular cardiomyopathy (ARVC)	0.0001	0	0.0008	0.0003	0.125	0	0
472	D-Arginine and D-ornithine metabolism	0.0068	0.0037	0.0137	0.0055	0.496	9e-06	0.002691
621	Dioxin degradation	0.0511	0.0138	0.1005	0.0107	0.508	0	0
5150	Staphylococcus aureus infection	0.0676	0.0325	0.1232	0.0526	0.549	4e-06	0.001196
622	Xylene degradation	0.0287	0.0083	0.0519	0.009	0.553	0	0
633	Nitrotoluene degradation	0.0619	0.0193	0.0971	0.0107	0.637	0	0
5120	Epithelial cell signaling in Helicobacter pylori infection	0.0969	0.0184	0.1338	0.0153	0.724	0	0
950	Isoquinoline alkaloid biosynthesis	0.0664	0.0203	0.0908	0.0218	0.731	1.8e-05	0.005382
625	Chloroalkane and chloroalkene degradation	0.1664	0.0246	0.2246	0.0337	0.741	0	0
440	Phosphonate and phosphinate metabolism	0.0838	0.0116	0.1039	0.0085	0.807	0	0
473	D-Alanine metabolism	0.2173	0.0154	0.2562	0.0199	0.848	0	0
5340	Primary immunodeficiency	0.0982	0.0101	0.1123	0.0098	0.874	2e-06	0.000598
908	Zeatin biosynthesis	0.0768	0.0079	0.0874	0.0083	0.879	1e-06	0.000299
561	Glycerolipid metabolism	0.4743	0.0442	0.5295	0.0464	0.896	4.9e-05	0.014651
550	Peptidoglycan biosynthesis	1.2783	0.0356	1.4199	0.0608	0.9	0	0
270	Cysteine and methionine metabolism	1.5129	0.0495	1.6683	0.1337	0.907	0	0
730	Thiamine metabolism	0.5212	0.0356	0.5679	0.0304	0.918	0	0
300	Lysine biosynthesis	1.0024	0.0409	1.0798	0.0606	0.928	0	0
3430	Mismatch repair	1.2946	0.0517	1.391	0.0271	0.931	0	0
3440	Homologous recombination	1.6338	0.0544	1.7322	0.0603	0.943	0	0
900	Terpenoid backbone biosynthesis	0.7874	0.0267	0.8261	0.0329	0.953	2.2e-05	0.006578
3030	DNA replication	1.1726	0.038	1.2295	0.067	0.954	9.3e-05	0.027807

## Sheet: ms_buccal_vs_plaque
Supplementary Table S4
METASTATS non-parametric t-test (buccal mucosa vs. supragingival plaque)
----------------------------------------------------------
JCVI Metagenomics Reports - Comparison Results - METASTATS non-parametric t-test
Version:	1.2.4-beta
Date:		March 27, 2011, 12:12 pm
Query:		*:* NOT blast_tree:7711
Datasets:
		buccal-mucosa-mtr
		supragingival-plaque-mtr
----------------------------------------------------------
Enriched in Buccal muccosa
ID	Category	Total (buccal-mucosa-mtr)	%Mean (buccal-mucosa-mtr)	Variance (buccal-mucosa-mtr)	%SE (buccal-mucosa-mtr)	Total (supragingival-plaque-mtr)	%Mean (supragingival-plaque-mtr)	Variance (supragingival-plaque-mtr)	%SE (supragingival-plaque-mtr)	Mean Ratio	P-Value	P-Value (Bonf. Corr.)
5150	Staphylococcus aureus infection	2.06743e+06	0.3114	1e-06	0.0093	1.14838e+06	0.0818	0	0.0057	3.808	0.0001	0.0282
4210	Apoptosis	219550	0.0336	0	0.0009	153136	0.0117	0	0.0009	2.878	0.0001	0.0283
622	Xylene degradation	452849	0.0688	0	0.0016	472237	0.0315	0	0.0012	2.184	0.0001	0.0283
621	Dioxin degradation	791190	0.1189	0	0.0028	821224	0.0545	0	0.0022	2.181	0.0001	0.0283
4622	RIG-I-like receptor signaling pathway	156880	0.0226	0	0.0011	114148	0.0107	0	0.0027	2.116	0.0001	0.0282
311	Penicillin and cephalosporin biosynthesis	460077	0.0703	0	0.0021	505183	0.0343	0	0.0011	2.051	0.0001	0.0284
511	Other glycan degradation	2.28965e+06	0.3439	1e-06	0.0085	2.53722e+06	0.1718	0	0.0049	2.002	0.0001	0.0297
4973	Carbohydrate digestion and absorption	549520	0.0824	0	0.0023	601036	0.0416	0	0.0012	1.982	0.0001	0.0282
604	Glycosphingolipid biosynthesis - ganglio series	551015	0.0825	0	0.0026	639019	0.0424	0	0.0015	1.946	0.0001	0.0297
531	Glycosaminoglycan degradation	599578	0.09	0	0.0027	711940	0.0473	0	0.0017	1.903	0.0001	0.0297
980	Metabolism of xenobiotics by cytochrome P450	951242	0.1448	0	0.0031	1133789	0.0777	0	0.0028	1.864	0.0001	0.0283
982	Drug metabolism - cytochrome P450	951829	0.1449	0	0.0031	1.1415e+06	0.0782	0	0.0028	1.853	0.0001	0.0283
830	Retinol metabolism	899327	0.1365	0	0.003	1.06511e+06	0.0737	0	0.0024	1.853	0.0001	0.0297
72	Synthesis and degradation of ketone bodies	526184	0.0804	0	0.0019	643583	0.0435	0	0.0014	1.847	0.0001	0.0299
312	beta-Lactam resistance	194361	0.0299	0	0.0008	246790	0.0164	0	0.0006	1.819	0.0001	0.0284
565	Ether lipid metabolism	191666	0.0288	0	0.0007	177441	0.0167	0	0.0042	1.725	0.0001	0.0299
2060	Phosphotransferase system (PTS)	9410184	1.3908	5e-06	0.0198	1.25163e+07	0.8524	4e-06	0.0203	1.632	0.0001	0.0283
625	Chloroalkane and chloroalkene degradation	1.85491e+06	0.2816	0	0.0046	2.60577e+06	0.1769	0	0.0035	1.592	0.0001	0.0283
626	Naphthalene degradation	2.31512e+06	0.3489	0	0.0063	3.44163e+06	0.2274	0	0.0041	1.534	0.0001	0.0283
603	Glycosphingolipid biosynthesis - globo series	692231	0.1016	0	0.0028	987332	0.0666	0	0.0016	1.526	0.0001	0.0297
253	Tetracycline biosynthesis	1.98276e+06	0.2886	0	0.004	2.94585e+06	0.1945	0	0.0043	1.484	0.0001	0.029
4142	Lysosome	845192	0.1286	0	0.0037	1.25501e+06	0.0887	0	0.0041	1.45	0.0001	0.0283
627	Aminobenzoate degradation	2.39496e+06	0.3587	0	0.0057	3.73396e+06	0.2494	0	0.0038	1.439	0.0001	0.0283
52	Galactose metabolism	8.49574e+06	1.2548	3e-06	0.0171	1.30283e+07	0.8778	1e-06	0.0128	1.429	0.0001	0.0299
730	Thiamine metabolism	5.15519e+06	0.7575	1e-06	0.0077	8.01536e+06	0.5332	0	0.0065	1.421	0.0001	0.0297
930	Caprolactam degradation	383835	0.0585	0	0.0012	611064	0.0418	0	0.0011	1.4	0.0001	0.0283
473	D-Alanine metabolism	2.06271e+06	0.3105	0	0.0038	3.32709e+06	0.2228	0	0.0031	1.394	0.0001	0.0299
642	Ethylbenzene degradation	841355	0.1245	0	0.0025	1.40404e+06	0.0912	0	0.0026	1.365	0.0001	0.0283
3013	RNA transport	1.12453e+06	0.1663	0	0.0021	1.70134e+06	0.1234	1e-06	0.0099	1.348	0.0001	0.0283
624	Polycyclic aromatic hydrocarbon degradation	2.18205e+06	0.3264	0	0.0058	3.64944e+06	0.2437	0	0.0037	1.34	0.0001	0.0283
561	Glycerolipid metabolism	4.42811e+06	0.6562	1e-06	0.0069	7.27556e+06	0.4911	0	0.0064	1.336	0.0001	0.0299
362	Benzoate degradation	2.33421e+06	0.3531	0	0.0063	4.16092e+06	0.2771	0	0.0044	1.274	0.0001	0.0283
440	Phosphonate and phosphinate metabolism	721947	0.1083	0	0.001	1.31127e+06	0.0861	0	0.0015	1.257	0.0001	0.0299
790	Folate biosynthesis	4.71783e+06	0.7001	0	0.0048	8.52944e+06	0.567	0	0.0055	1.235	0.0001	0.0297
550	Peptidoglycan biosynthesis	1.08483e+07	1.6093	1e-06	0.01	1.96221e+07	1.3076	1e-06	0.0106	1.231	0.0001	0.0297
524	Butirosin and neomycin biosynthesis	446822	0.0683	0	0.0013	833089	0.0556	0	0.0009	1.229	0.0001	0.0284
51	Fructose and mannose metabolism	1.08078e+07	1.614	1e-06	0.0112	1.96067e+07	1.3151	2e-06	0.016	1.227	0.0001	0.0299
520	Amino sugar and nucleotide sugar metabolism	1.84714e+07	2.7424	4e-06	0.0193	3.34389e+07	2.2404	5e-06	0.0225	1.224	0.0001	0.0299
2010	ABC transporters	4.55937e+07	6.6847	2.5e-05	0.0464	8.25062e+07	5.5451	3.6e-05	0.064	1.206	0.0001	0.0283
350	Tyrosine metabolism	5.0056e+06	0.7506	1e-06	0.0084	9.43404e+06	0.6259	0	0.0069	1.199	0.0001	0.0299
4070	Phosphatidylinositol signaling system	1.60405e+06	0.2346	0	0.0025	2.7604e+06	0.1959	1e-06	0.0127	1.197	0.0001	0.0283
2020	Two-component system	1.43149e+07	2.1263	4e-06	0.0178	2.62397e+07	1.7789	2e-06	0.0143	1.195	0.0001	0.0283
903	Limonene and pinene degradation	1.37216e+06	0.2065	0	0.0035	2.69306e+06	0.1779	0	0.003	1.161	0.0001	0.0292
460	Cyanoamino acid metabolism	2.23334e+06	0.3326	0	0.0023	4.31483e+06	0.2903	0	0.0042	1.146	0.0001	0.0299
71	Fatty acid metabolism	2.44389e+06	0.3704	0	0.0029	4.83937e+06	0.3254	0	0.003	1.138	0.0001	0.0299
3430	Mismatch repair	1.00471e+07	1.4862	1e-06	0.007	1.97239e+07	1.3209	1e-06	0.0114	1.125	0.0001	0.0283
3440	Homologous recombination	1.26196e+07	1.8725	1e-06	0.0078	2.50167e+07	1.672	1e-06	0.0079	1.12	0.0001	0.0283
400	Phenylalanine, tyrosine and tryptophan biosynthesis	9.86966e+06	1.4677	1e-06	0.0079	1.96945e+07	1.312	1e-06	0.0128	1.119	0.0001	0.0299
4122	Sulfur relay system	3.68446e+06	0.5292	1e-06	0.0096	7.13184e+06	0.4739	0	0.0074	1.117	0.0001	0.0283
564	Glycerophospholipid metabolism	7.35492e+06	1.0807	1e-06	0.0095	1.44679e+07	0.9765	1e-06	0.0101	1.107	0.0001	0.0299
908	Zeatin biosynthesis	595479	0.0886	0	0.0006	1.21773e+06	0.0803	0	0.0011	1.104	0.0001	0.0292
300	Lysine biosynthesis	7.40404e+06	1.1074	0	0.0041	1.51718e+07	1.0099	1e-06	0.0078	1.096	0.0001	0.0299
3030	DNA replication	8.82026e+06	1.3132	0	0.0051	1.78541e+07	1.2001	1e-06	0.0076	1.094	0.0001	0.0283
270	Cysteine and methionine metabolism	1.1214e+07	1.6719	0	0.006	2.31385e+07	1.5335	1e-06	0.0121	1.09	0.0001	0.0299
61	Fatty acid biosynthesis	6.59375e+06	0.9753	1e-06	0.0069	1.37068e+07	0.899	1e-06	0.0125	1.085	0.0001	0.0299
230	Purine metabolism	3.21794e+07	4.7982	3e-06	0.0149	6.80575e+07	4.5455	7e-06	0.0281	1.056	0.0001	0.0299
240	Pyrimidine metabolism	2.54807e+07	3.7967	2e-06	0.0124	5.41584e+07	3.6027	4e-06	0.022	1.054	0.0001	0.0299
900	Terpenoid backbone biosynthesis	5.63447e+06	0.841	0	0.0029	1.2036e+07	0.805	0	0.0044	1.045	0.0001	0.0297
670	One carbon pool by folate	6.51478e+06	0.975	0	0.0035	1.41442e+07	0.9367	1e-06	0.0093	1.041	0.0001	0.0297
450	Selenoamino acid metabolism	6.21988e+06	0.9244	0	0.0052	1.34132e+07	0.8912	0	0.0061	1.037	0.0001	0.0299
3410	Base excision repair	5.74291e+06	0.8549	0	0.0029	1.23022e+07	0.8255	0	0.0037	1.036	0.0001	0.0283
4112	Cell cycle - Caulobacter	6.18828e+06	0.9199	0	0.0037	1.33794e+07	0.8937	0	0.0041	1.029	0.0001	0.0283
Enriched in Supragingival plaque
ID	Category	Total (buccal-mucosa-mtr)	%Mean (buccal-mucosa-mtr)	Variance (buccal-mucosa-mtr)	%SE (buccal-mucosa-mtr)	Total (supragingival-plaque-mtr)	%Mean (supragingival-plaque-mtr)	Variance (supragingival-plaque-mtr)	%SE (supragingival-plaque-mtr)	Mean Ratio	P-Value	P-Value (Bonf. Corr.)
5217	Basal cell carcinoma	2129.55	0.0003	0	0	19328.1	0.0033	0	0.0021	0.093	0.0001	0.0282
4950	Maturity onset diabetes of the young	696.1	0.0001	0	0	7165.08	0.0011	0	0.0006	0.114	0.0001	0.0282
4630	Jak-STAT signaling pathway	6135.2	0.0011	0	0.0001	50762.7	0.0076	0	0.004	0.141	0.0001	0.0283
4062	Chemokine signaling pathway	16047.9	0.0033	0	0.0005	170964	0.0231	1e-06	0.0112	0.143	0.0001	0.0282
5100	Bacterial invasion of epithelial cells	13391.5	0.0031	0	0.0006	159891	0.0197	1e-06	0.0087	0.156	0.0001	0.0282
4660	T cell receptor signaling pathway	6333.53	0.0014	0	0.0004	51565.2	0.0087	0	0.0052	0.157	0.0001	0.0282
4972	Pancreatic secretion	4863.51	0.0009	0	0.0001	26349	0.0058	0	0.0041	0.162	0.0001	0.0282
4340	Hedgehog signaling pathway	3379.58	0.0006	0	0.0001	24871.2	0.0037	0	0.002	0.165	0.0001	0.0283
5140	Leishmaniasis	2494.18	0.0006	0	0.0003	25902.8	0.0038	0	0.002	0.17	0.0001	0.0282
4320	Dorso-ventral axis formation	8372.36	0.0016	0	0.0003	66300.4	0.0091	0	0.0045	0.178	0.0001	0.0282
5145	Toxoplasmosis	12577.3	0.0025	0	0.0005	86876	0.0141	1e-06	0.0082	0.179	0.0001	0.0282
4012	ErbB signaling pathway	5145.54	0.0012	0	0.0003	35434	0.0066	0	0.0041	0.181	0.0001	0.0283
4010	MAPK signaling pathway	15981.5	0.0031	0	0.0006	119427	0.0169	1e-06	0.0087	0.182	0.0001	0.0283
4520	Adherens junction	17130.6	0.0035	0	0.0005	180582	0.0191	0	0.0067	0.183	0.0001	0.0283
4620	Toll-like receptor signaling pathway	3002.28	0.0007	0	0.0003	27488.6	0.004	0	0.0021	0.185	0.0001	0.0282
4144	Endocytosis	30509.1	0.0061	0	0.0011	208360	0.0323	3e-06	0.0181	0.187	0.0001	0.0283
4075	Plant hormone signal transduction	418.6	0.0001	0	0	3106.3	0.0004	0	0.0002	0.187	0.0001	0.0283
5131	Shigellosis	15203.9	0.0035	0	0.0007	181648	0.0183	0	0.0057	0.19	0.0001	0.0282
5322	Systemic lupus erythematosus	28095.1	0.0056	0	0.0007	355191	0.0283	0	0.0044	0.197	0.0001	0.0282
4060	Cytokine-cytokine receptor interaction	934.96	0.0002	0	0	6812.65	0.0008	0	0.0003	0.199	0.0001	0.0283
4810	Regulation of actin cytoskeleton	24687	0.0052	0	0.0009	195685	0.0261	1e-06	0.0127	0.199	0.0001	0.0283
4380	Osteoclast differentiation	3281.88	0.0008	0	0.0003	29320.5	0.004	0	0.0021	0.202	0.0001	0.0282
4514	Cell adhesion molecules (CAMs)	1418.85	0.0003	0	0	12239.5	0.0012	0	0.0003	0.217	0.0001	0.0283
4350	TGF-beta signaling pathway	8070.74	0.0018	0	0.0005	50194.6	0.0079	0	0.0045	0.224	0.0001	0.0283
4310	Wnt signaling pathway	16630.4	0.0034	0	0.0008	118604	0.0151	0	0.007	0.224	0.0001	0.0283
4666	Fc gamma R-mediated phagocytosis	25227.3	0.0051	0	0.0008	186347	0.0215	1e-06	0.0087	0.238	0.0001	0.0282
5130	Pathogenic Escherichia coli infection	18612.9	0.004	0	0.0006	168462	0.0166	0	0.005	0.239	0.0001	0.0282
4013	MAPK signaling pathway - fly	4007.98	0.0009	0	0.0002	25834	0.0036	0	0.0018	0.242	0.0001	0.0283
3040	Spliceosome	170670	0.0325	0	0.0039	1.30994e+06	0.134	1.7e-05	0.0441	0.243	0.0001	0.0283
364	Fluorobenzoate degradation	2876.93	0.0006	0	0.0001	20299.1	0.0023	0	0.0009	0.249	0.0001	0.0283
965	Betalain biosynthesis	284.91	0.0001	0	0	2837.98	0.0003	0	0.0001	0.25	0.0001	0.0286
5142	Chagas disease (American trypanosomiasis)	61338.5	0.0097	0	0.0009	526663	0.0385	0	0.0036	0.253	0.0001	0.0282
534	Glycosaminoglycan biosynthesis - heparan sulfate	742.52	0.0001	0	0	3972.09	0.0005	0	0.0002	0.255	0.0001	0.0298
140	Steroid hormone biosynthesis	14871.4	0.0022	0	0.0003	130832	0.0086	0	0.0004	0.257	0.0001	0.0299
5143	African trypanosomiasis	59553.5	0.009	0	0.0007	513127	0.0347	0	0.0013	0.26	0.0001	0.0282
351	1,1,1-Trichloro-2,2-bis(4-chlorophenyl)ethane (DDT) degradation	3314.67	0.0006	0	0.0001	35379.4	0.0022	0	0.0002	0.261	0.0001	0.0283
4330	Notch signaling pathway	4837.13	0.0011	0	0.0003	35567.3	0.0043	0	0.0018	0.262	0.0001	0.0283
563	Glycosylphosphatidylinositol(GPI)-anchor biosynthesis	4816.62	0.0011	0	0.0004	36631.2	0.0042	0	0.0016	0.267	0.0001	0.0297
4740	Olfactory transduction	1866.57	0.0004	0	0.0001	14514.5	0.0016	0	0.0005	0.276	0.0001	0.0282
4140	Regulation of autophagy	2761.24	0.0007	0	0.0003	23593.1	0.0027	0	0.001	0.277	0.0001	0.0283
3015	mRNA surveillance pathway	23673.2	0.0048	0	0.0009	167815	0.0168	0	0.0052	0.285	0.0001	0.0283
592	alpha-Linolenic acid metabolism	35959.7	0.0058	0	0.0005	261183	0.0197	0	0.0034	0.292	0.0001	0.0299
4970	Salivary secretion	4582.21	0.001	0	0.0002	32333.9	0.0034	0	0.0012	0.295	0.0001	0.0282
906	Carotenoid biosynthesis	21539.6	0.0038	0	0.0004	190338	0.0125	0	0.0007	0.3	0.0001	0.0294
4964	Proximal tubule bicarbonate reclamation	138734	0.0235	0	0.0018	1.13633e+06	0.0774	0	0.0027	0.304	0.0001	0.0282
4916	Melanogenesis	4381.93	0.001	0	0.0004	29385.4	0.0034	0	0.0014	0.31	0.0001	0.0282
4115	p53 signaling pathway	6703.45	0.0013	0	0.0002	60385.2	0.0042	0	0.0005	0.314	0.0001	0.0283
4971	Gastric acid secretion	2892.51	0.0007	0	0.0001	18798.4	0.0022	0	0.0009	0.315	0.0001	0.0282
4742	Taste transduction	1315.71	0.0002	0	0	8909.25	0.0008	0	0.0001	0.315	0.0001	0.0282
941	Flavonoid biosynthesis	35245.8	0.0056	0	0.0003	264963	0.0173	0	0.0005	0.32	0.0001	0.029
2040	Flagellar assembly	331962	0.0538	0	0.0037	2.51054e+06	0.165	1e-06	0.0114	0.326	0.0001	0.0283
4962	Vasopressin-regulated water reabsorption	5099.16	0.0011	0	0.0003	37244.4	0.0033	0	0.0007	0.334	0.0001	0.0282
62	Fatty acid elongation in mitochondria	1295.43	0.0003	0	0.0001	8830.61	0.0008	0	0.0002	0.335	0.0001	0.0299
5219	Bladder cancer	15198.9	0.0034	0	0.0005	144362	0.0101	0	0.0007	0.336	0.0001	0.0282
510	N-Glycan biosynthesis	140861	0.0221	0	0.0013	950447	0.0633	0	0.0018	0.35	0.0001	0.0299
4974	Protein digestion and absorption	73619.2	0.011	0	0.0007	434519	0.0313	0	0.0039	0.352	0.0001	0.0282
4640	Hematopoietic cell lineage	2720.65	0.0005	0	0	19366.6	0.0013	0	0.0001	0.366	0.0001	0.0283
5144	Malaria	3023.38	0.0005	0	0	16016.9	0.0013	0	0.0003	0.374	0.0001	0.0282
3050	Proteasome	42219.4	0.0097	0	0.0025	358571	0.0255	0	0.0014	0.379	0.0001	0.0283
4020	Calcium signaling pathway	6928.84	0.0015	0	0.0004	43048.4	0.0039	0	0.0011	0.383	0.0001	0.0283
4976	Bile secretion	11342.9	0.002	0	0.0001	70287.6	0.0051	0	0.0004	0.388	0.0001	0.0282
5146	Amoebiasis	29128.5	0.0048	0	0.0004	169513	0.012	0	0.001	0.397	0.0001	0.0282
4711	Circadian rhythm - fly	1152.78	0.0002	0	0	5938.4	0.0006	0	0.0002	0.398	0.0001	0.0282
361	Chlorocyclohexane and chlorobenzene degradation	25892.9	0.0047	0	0.0004	156415	0.0116	0	0.001	0.408	0.0001	0.0283
4260	Cardiac muscle contraction	82508.3	0.0166	0	0.0034	624642	0.0395	0	0.0022	0.42	0.0001	0.0282
4113	Meiosis - yeast	98155.1	0.0173	0	0.0023	560086	0.0406	0	0.0034	0.425	0.0001	0.0283
513	Various types of N-glycan biosynthesis	8798.68	0.0017	0	0.0004	50558	0.0039	0	0.0007	0.43	0.0001	0.0299
4920	Adipocytokine signaling pathway	479735	0.0723	0	0.0031	2.45833e+06	0.1663	0	0.0033	0.435	0.0001	0.0282
643	Styrene degradation	63560.6	0.0103	0	0.0006	362158	0.023	0	0.001	0.447	0.0001	0.0283
5211	Renal cell carcinoma	260967	0.0389	0	0.0017	1.20708e+06	0.0866	0	0.0054	0.449	0.0001	0.0282
5200	Pathways in cancer	370671	0.0551	0	0.0025	1.7276e+06	0.1215	0	0.0072	0.454	0.0001	0.0282
4614	Renin-angiotensin system	4506.99	0.0008	0	0.0001	23925.3	0.0017	0	0.0001	0.462	0.0001	0.0282
5215	Prostate cancer	101360	0.0147	0	0.001	479371	0.0317	0	0.0019	0.464	0.0001	0.0282
601	Glycosphingolipid biosynthesis - lacto and neolacto series	1029.48	0.0002	0	0	5167.79	0.0003	0	0	0.465	0.0001	0.0297
4712	Circadian rhythm - plant	5707.59	0.001	0	0.0002	26008.8	0.0022	0	0.0004	0.476	0.0001	0.0282
4141	Protein processing in endoplasmic reticulum	188914	0.0295	0	0.002	789879	0.0607	1e-06	0.0097	0.486	0.0001	0.0283
5012	Parkinson's disease	120520	0.0275	1e-06	0.0083	822550	0.0564	0	0.0046	0.488	0.0001	0.0282
4612	Antigen processing and presentation	108298	0.0155	0	0.0009	497328	0.0316	0	0.0015	0.49	0.0001	0.0282
4914	Progesterone-mediated oocyte maturation	109333	0.0173	0	0.0016	504715	0.0341	0	0.0024	0.506	0.0001	0.0282
472	D-Arginine and D-ornithine metabolism	24328	0.004	0	0.0003	123026	0.0078	0	0.0004	0.517	0.0001	0.0299
360	Phenylalanine metabolism	735462	0.1122	0	0.0039	3.20586e+06	0.2095	0	0.0033	0.535	0.0001	0.0299
623	Toluene degradation	1.11141e+06	0.1665	0	0.006	4.60335e+06	0.3074	0	0.0043	0.541	0.0001	0.0283
860	Porphyrin and chlorophyll metabolism	4.76811e+06	0.7106	6e-06	0.0225	1.98261e+07	1.2981	4e-06	0.02	0.547	0.0001	0.0297
20	Citrate cycle (TCA cycle)	5.48787e+06	0.8333	5e-06	0.0205	2.13056e+07	1.4229	2e-06	0.0161	0.586	0.0001	0.0299
950	Isoquinoline alkaloid biosynthesis	267254	0.0391	0	0.0015	1.05326e+06	0.0667	0	0.0021	0.586	0.0001	0.0287
960	Tropane, piperidine and pyridine alkaloid biosynthesis	617725	0.0924	0	0.0029	2.38633e+06	0.1565	0	0.0025	0.591	0.0001	0.0287
130	Ubiquinone and other terpenoid-quinone biosynthesis	1.5328e+06	0.2277	1e-06	0.0083	5.69276e+06	0.378	0	0.0062	0.602	0.0001	0.0297
945	Stilbenoid, diarylheptanoid and gingerol biosynthesis	58717.9	0.0091	0	0.0003	216390	0.0143	0	0.0004	0.639	0.0001	0.029
340	Histidine metabolism	3.71957e+06	0.5749	1e-06	0.011	1.31789e+07	0.8712	1e-06	0.0111	0.66	0.0001	0.0299
190	Oxidative phosphorylation	9.13683e+06	1.3989	1e-05	0.0286	3.10823e+07	2.0641	4e-06	0.0218	0.678	0.0001	0.0299
630	Glyoxylate and dicarboxylate metabolism	2.93325e+06	0.4325	1e-06	0.0093	9.59464e+06	0.6326	1e-06	0.009	0.684	0.0001	0.0299
523	Polyketide sugar unit biosynthesis	1.56509e+06	0.2448	0	0.006	5.40616e+06	0.3555	0	0.0057	0.689	0.0001	0.029
3320	PPAR signaling pathway	1.12317e+06	0.1696	0	0.0029	3.58512e+06	0.2434	0	0.0047	0.697	0.0001	0.0282
410	beta-Alanine metabolism	1.17789e+06	0.1806	0	0.0028	3.91162e+06	0.2585	0	0.0029	0.699	0.0001	0.0299
3008	Ribosome biogenesis in eukaryotes	730020	0.1093	0	0.0021	2.23798e+06	0.1559	0	0.0052	0.701	0.0001	0.0283
2030	Bacterial chemotaxis	1.17639e+06	0.1761	0	0.0028	3.65954e+06	0.2468	1e-06	0.0098	0.714	0.0001	0.0283
5010	Alzheimer's disease	934109	0.1493	1e-06	0.0068	3.04738e+06	0.2045	0	0.0036	0.73	0.0001	0.0282
562	Inositol phosphate metabolism	1.31103e+06	0.1999	0	0.0029	3.87859e+06	0.2738	1e-06	0.0124	0.73	0.0001	0.0299
310	Lysine degradation	1.46924e+06	0.2202	0	0.0026	4.36908e+06	0.3015	1e-06	0.0106	0.731	0.0001	0.0299
1055	Biosynthesis of vancomycin group antibiotics	616313	0.0932	0	0.0016	1.92096e+06	0.1273	0	0.0018	0.732	0.0001	0.029
280	Valine, leucine and isoleucine degradation	2.59583e+06	0.3981	0	0.0055	8.17299e+06	0.5435	0	0.0065	0.732	0.0001	0.0299
401	Novobiocin biosynthesis	953706	0.1414	0	0.0025	2.89019e+06	0.1904	0	0.0027	0.743	0.0001	0.0283
521	Streptomycin biosynthesis	2.68004e+06	0.4139	1e-06	0.0067	8.13003e+06	0.5473	1e-06	0.008	0.756	0.0001	0.0284
4146	Peroxisome	1996096	0.2971	0	0.0047	5.79806e+06	0.3922	0	0.005	0.757	0.0001	0.0283
720	Carbon fixation in prokaryotes	7.51703e+06	1.131	2e-06	0.0131	2.26588e+07	1.4919	2e-06	0.0159	0.758	0.0001	0.0299
5016	Huntington's disease	885426	0.139	1e-06	0.0076	2.69757e+06	0.1826	0	0.0063	0.761	0.0001	0.0282
4910	Insulin signaling pathway	1.02815e+06	0.1524	0	0.0014	2.91386e+06	0.1972	0	0.0031	0.773	0.0001	0.0282
330	Arginine and proline metabolism	7.64376e+06	1.151	2e-06	0.0127	2.18679e+07	1.4557	2e-06	0.0138	0.791	0.0001	0.0299
4940	Type I diabetes mellitus	730518	0.1105	0	0.0011	2.05144e+06	0.1365	0	0.002	0.81	0.0001	0.0282
785	Lipoic acid metabolism	793084	0.1168	0	0.0017	2.0976e+06	0.1407	0	0.0023	0.83	0.0001	0.0297
910	Nitrogen metabolism	7.51929e+06	1.1138	3e-06	0.016	2.00927e+07	1.3348	1e-06	0.0121	0.834	0.0001	0.0299
3018	RNA degradation	5.88492e+06	0.8797	1e-06	0.0071	1.54667e+07	1.034	0	0.0051	0.851	0.0001	0.0283
3020	RNA polymerase	4.46153e+06	0.667	0	0.0041	1.16867e+07	0.7736	0	0.0067	0.862	0.0001	0.0283
1040	Biosynthesis of unsaturated fatty acids	1.27013e+06	0.1879	0	0.0017	3.23013e+06	0.2153	0	0.002	0.873	0.0001	0.0299
250	Alanine, aspartate and glutamate metabolism	9.19818e+06	1.3924	1e-06	0.0075	2.36992e+07	1.5727	2e-06	0.016	0.885	0.0001	0.0299
380	Tryptophan metabolism	1.78053e+06	0.2689	0	0.0022	4.50195e+06	0.3013	0	0.0021	0.892	0.0001	0.0299
4011	MAPK signaling pathway - yeast	583288	0.0861	0	0.0008	1.39537e+06	0.0963	0	0.0032	0.894	0.0001	0.0283
4626	Plant-pathogen interaction	1.64642e+06	0.2446	0	0.0019	4.06772e+06	0.2735	0	0.0033	0.894	0.0001	0.0282
710	Carbon fixation in photosynthetic organisms	6.71364e+06	0.9865	1e-06	0.0067	1.67516e+07	1.0975	2e-06	0.014	0.899	0.0001	0.0299
740	Riboflavin metabolism	2.01319e+06	0.2915	0	0.0049	4.92785e+06	0.3232	0	0.0047	0.902	0.0001	0.0297
3420	Nucleotide excision repair	4.65796e+06	0.6981	0	0.003	1.14423e+07	0.77	0	0.0048	0.907	0.0001	0.0283
5340	Primary immunodeficiency	601164	0.0912	0	0.001	1.50911e+06	0.1002	0	0.0016	0.911	0.0001	0.0282
3070	Bacterial secretion system	7.7493e+06	1.1531	1e-06	0.0068	1.89056e+07	1.2627	1e-06	0.0102	0.913	0.0001	0.0283
40	Pentose and glucuronate interconversions	2.1815e+06	0.3371	0	0.0057	5.49474e+06	0.3669	0	0.0048	0.919	0.0001	0.0299
4930	Type II diabetes mellitus	603817	0.0902	0	0.0007	1.46891e+06	0.0973	0	0.0008	0.927	0.0001	0.0282
760	Nicotinate and nicotinamide metabolism	4.00871e+06	0.5967	0	0.0034	9.62719e+06	0.6408	0	0.0054	0.931	0.0001	0.0297
640	Propanoate metabolism	5.63773e+06	0.8467	0	0.0035	1.36862e+07	0.9098	0	0.0048	0.931	0.0001	0.0299
680	Methane metabolism	1.02867e+07	1.5211	2e-06	0.0127	2.46167e+07	1.6282	2e-06	0.0143	0.934	0.0001	0.0299
3010	Ribosome	3.98207e+07	5.9363	9e-06	0.0275	9.60015e+07	6.3529	3.9e-05	0.0658	0.934	0.0001	0.0283
260	Glycine, serine and threonine metabolism	9.29116e+06	1.3892	0	0.0039	2.21045e+07	1.4682	1e-06	0.0119	0.946	0.0001	0.0299
920	Sulfur metabolism	3.48245e+06	0.5109	0	0.0041	8.12894e+06	0.5386	0	0.0052	0.949	0.0001	0.0299
620	Pyruvate metabolism	1.21496e+07	1.8147	0	0.0056	2.81915e+07	1.8755	1e-06	0.0106	0.968	0.0001	0.0299
3060	Protein export	8.24776e+06	1.225	0	0.0053	1.87323e+07	1.2568	0	0.006	0.975	0.0001	0.0283

## Sheet: ms_buccal_tongue
Supplementary Table S4
METASTATS non-parametric t-test (buccal mucosa vs. tongue dorsum)
----------------------------------------------------------
JCVI Metagenomics Reports - Comparison Results - METASTATS non-parametric t-test
Version:	1.2.4-beta
Date:		March 27, 2011, 11:18 am
Query:		*:* NOT blast_tree:7711
Datasets:
		buccal-mucosa-mtr
		tongue-dorsum-mtr
----------------------------------------------------------
Enriched in Buccal Muccosa
ID	Category	Total (buccal-mucosa-mtr)	%Mean (buccal-mucosa-mtr)	Variance (buccal-mucosa-mtr)	%SE (buccal-mucosa-mtr)	Total (tongue-dorsum-mtr)	%Mean (tongue-dorsum-mtr)	Variance (tongue-dorsum-mtr)	%SE (tongue-dorsum-mtr)	Mean Ratio	P-Value	P-Value (Bonf. Corr.)
4622	RIG-I-like receptor signaling pathway	156880	0.0226	0	0.0011	18272.6	0.0042	0	0.0005	5.35	0.0001	0.028
565	Ether lipid metabolism	191666	0.0288	0	0.0007	52074.4	0.0111	0	0.001	2.601	0.0001	0.0299
4973	Carbohydrate digestion and absorption	549520	0.0824	0	0.0023	165357	0.0349	0	0.0026	2.361	0.0001	0.028
5150	Staphylococcus aureus infection	2.06743e+06	0.3114	1e-06	0.0093	645508	0.1381	0	0.0111	2.255	0.0001	0.028
4210	Apoptosis	219550	0.0336	0	0.0009	74592.8	0.0159	0	0.0014	2.117	0.0001	0.0281
604	Glycosphingolipid biosynthesis - ganglio series	551015	0.0825	0	0.0026	193591	0.0417	0	0.0027	1.976	0.0001	0.0297
311	Penicillin and cephalosporin biosynthesis	460077	0.0703	0	0.0021	169589	0.036	0	0.0029	1.951	0.0001	0.0282
511	Other glycan degradation	2.28965e+06	0.3439	1e-06	0.0085	881354	0.1878	0	0.0096	1.831	0.0001	0.0297
603	Glycosphingolipid biosynthesis - globo series	692231	0.1016	0	0.0028	261706	0.056	0	0.0034	1.815	0.0001	0.0297
4142	Lysosome	845192	0.1286	0	0.0037	335877	0.0715	0	0.0041	1.798	0.0001	0.0281
531	Glycosaminoglycan degradation	599578	0.09	0	0.0027	239891	0.0513	0	0.0032	1.754	0.0001	0.0297
642	Ethylbenzene degradation	841355	0.1245	0	0.0025	348171	0.0753	0	0.0036	1.653	0.0001	0.0281
72	Synthesis and degradation of ketone bodies	526184	0.0804	0	0.0019	245815	0.0522	0	0.0027	1.542	0.0001	0.0299
940	Phenylpropanoid biosynthesis	459016	0.0695	0	0.0015	218382	0.0459	0	0.0022	1.516	0.0001	0.0289
627	Aminobenzoate degradation	2.39496e+06	0.3587	0	0.0057	1.13264e+06	0.2408	0	0.0094	1.49	0.0001	0.0281
930	Caprolactam degradation	383835	0.0585	0	0.0012	190568	0.04	0	0.0029	1.461	0.0001	0.0281
2060	Phosphotransferase system (PTS)	9410184	1.3908	5e-06	0.0198	4.58815e+06	0.959	6e-06	0.0502	1.45	0.0001	0.0281
3013	RNA transport	1.12453e+06	0.1663	0	0.0021	540707	0.1151	0	0.003	1.445	0.0001	0.0281
52	Galactose metabolism	8.49574e+06	1.2548	3e-06	0.0171	4.17523e+06	0.8786	2e-06	0.0292	1.428	0.0001	0.0299
903	Limonene and pinene degradation	1.37216e+06	0.2065	0	0.0035	699767	0.1491	0	0.0044	1.385	0.0001	0.0292
830	Retinol metabolism	899327	0.1365	0	0.003	467857	0.0985	0	0.0059	1.385	0.0001	0.0297
253	Tetracycline biosynthesis	1.98276e+06	0.2886	0	0.004	987759	0.2088	0	0.0071	1.382	0.0001	0.0289
2020	Two-component system	1.43149e+07	2.1263	4e-06	0.0178	7.46311e+06	1.5726	3e-06	0.036	1.352	0.0001	0.0281
626	Naphthalene degradation	2.31512e+06	0.3489	0	0.0063	1.2227e+06	0.2584	0	0.0086	1.35	0.0001	0.0281
982	Drug metabolism - cytochrome P450	951829	0.1449	0	0.0031	510844	0.1076	0	0.0075	1.347	0.0001	0.0281
980	Metabolism of xenobiotics by cytochrome P450	951242	0.1448	0	0.0031	510243	0.1075	0	0.0075	1.347	0.0001	0.0281
624	Polycyclic aromatic hydrocarbon degradation	2.18205e+06	0.3264	0	0.0058	1.1614e+06	0.2443	0	0.0075	1.336	0.0001	0.0281
1053	Biosynthesis of siderophore group nonribosomal peptides	639733	0.0978	0	0.0024	354366	0.0736	0	0.0049	1.329	0.0001	0.0289
600	Sphingolipid metabolism	876421	0.131	0	0.0029	479015	0.101	0	0.0047	1.297	0.0001	0.0299
622	Xylene degradation	452849	0.0688	0	0.0016	261863	0.0542	0	0.0021	1.27	0.0001	0.0281
730	Thiamine metabolism	5.15519e+06	0.7575	1e-06	0.0077	2.84383e+06	0.5992	0	0.0071	1.264	0.0001	0.0297
51	Fructose and mannose metabolism	1.08078e+07	1.614	1e-06	0.0112	6.31776e+06	1.3234	4e-06	0.041	1.22	0.0001	0.0299
625	Chloroalkane and chloroalkene degradation	1.85491e+06	0.2816	0	0.0046	1.10199e+06	0.2311	0	0.0072	1.219	0.0001	0.0281
520	Amino sugar and nucleotide sugar metabolism	1.84714e+07	2.7424	4e-06	0.0193	1.09013e+07	2.2857	5e-06	0.0452	1.2	0.0001	0.0299
561	Glycerolipid metabolism	4.42811e+06	0.6562	1e-06	0.0069	2.6166e+06	0.5512	0	0.0091	1.191	0.0001	0.0299
790	Folate biosynthesis	4.71783e+06	0.7001	0	0.0048	2.81263e+06	0.5918	0	0.0061	1.183	0.0001	0.0297
2010	ABC transporters	4.55937e+07	6.6847	2.5e-05	0.0464	2.70705e+07	5.6794	1.3e-05	0.0758	1.177	0.0001	0.0281
473	D-Alanine metabolism	2.06271e+06	0.3105	0	0.0038	1.26514e+06	0.265	0	0.0053	1.172	0.0001	0.0299
350	Tyrosine metabolism	5.0056e+06	0.7506	1e-06	0.0084	3.08708e+06	0.6479	0	0.0119	1.158	0.0001	0.0299
550	Peptidoglycan biosynthesis	1.08483e+07	1.6093	1e-06	0.01	7.12385e+06	1.4931	0	0.0109	1.078	0.0001	0.0297
460	Cyanoamino acid metabolism	2.23334e+06	0.3326	0	0.0023	1.47857e+06	0.3101	0	0.0025	1.072	0.0001	0.0299
Enriched in Tongue
ID	Category	Total (buccal-mucosa-mtr)	%Mean (buccal-mucosa-mtr)	Variance (buccal-mucosa-mtr)	%SE (buccal-mucosa-mtr)	Total (tongue-dorsum-mtr)	%Mean (tongue-dorsum-mtr)	Variance (tongue-dorsum-mtr)	%SE (tongue-dorsum-mtr)	Mean Ratio	P-Value	P-Value (Bonf. Corr.)
5412	Arrhythmogenic right ventricular cardiomyopathy (ARVC)	1043.52	0.0002	0	0.0001	4660.96	0.0009	0	0.0001	0.255	0.0001	0.028
472	D-Arginine and D-ornithine metabolism	24328	0.004	0	0.0003	67014.5	0.0139	0	0.0012	0.291	0.0001	0.0299
643	Styrene degradation	63560.6	0.0103	0	0.0006	125141	0.0266	0	0.0019	0.387	0.0001	0.0281
5410	Hypertrophic cardiomyopathy (HCM)	2155.35	0.0005	0	0.0001	6102.9	0.0012	0	0.0001	0.394	0.0001	0.028
950	Isoquinoline alkaloid biosynthesis	267254	0.0391	0	0.0015	439950	0.0914	0	0.004	0.427	0.0001	0.0286
5414	Dilated cardiomyopathy (DCM)	2432.39	0.0005	0	0.0001	5519.13	0.0011	0	0.0001	0.446	0.0001	0.028
4974	Protein digestion and absorption	73619.2	0.011	0	0.0007	99659.8	0.0213	0	0.0019	0.519	0.0001	0.028
510	N-Glycan biosynthesis	140861	0.0221	0	0.0013	195325	0.0409	0	0.0024	0.542	0.0001	0.0299
4964	Proximal tubule bicarbonate reclamation	138734	0.0235	0	0.0018	211936	0.0433	0	0.0023	0.543	0.0001	0.028
360	Phenylalanine metabolism	735462	0.1122	0	0.0039	974153	0.2028	0	0.0061	0.553	0.0001	0.0299
633	Nitrotoluene degradation	386027	0.0559	0	0.0024	484490	0.0998	0	0.0036	0.561	0.0001	0.0281
960	Tropane, piperidine and pyridine alkaloid biosynthesis	617725	0.0924	0	0.0029	735379	0.1527	0	0.0043	0.605	0.0001	0.0286
130	Ubiquinone and other terpenoid-quinone biosynthesis	1.5328e+06	0.2277	1e-06	0.0083	1.78292e+06	0.3701	0	0.0102	0.615	0.0001	0.0297
860	Porphyrin and chlorophyll metabolism	4.76811e+06	0.7106	6e-06	0.0225	5.52242e+06	1.1537	2e-06	0.0296	0.616	0.0001	0.0297
5211	Renal cell carcinoma	260967	0.0389	0	0.0017	302291	0.0627	0	0.0021	0.621	0.0001	0.028
540	Lipopolysaccharide biosynthesis	3.50452e+06	0.4857	4e-06	0.0196	3.71206e+06	0.7826	5e-06	0.0466	0.621	0.0001	0.0297
623	Toluene degradation	1.11141e+06	0.1665	0	0.006	1.2811e+06	0.2659	0	0.0102	0.626	0.0001	0.0281
4920	Adipocytokine signaling pathway	479735	0.0723	0	0.0031	548816	0.1134	0	0.0048	0.637	0.0001	0.028
5200	Pathways in cancer	370671	0.0551	0	0.0025	412617	0.0862	0	0.0029	0.64	0.0001	0.028
20	Citrate cycle (TCA cycle)	5.48787e+06	0.8333	5e-06	0.0205	6012367	1.2486	2e-06	0.0319	0.667	0.0001	0.0299
190	Oxidative phosphorylation	9.13683e+06	1.3989	1e-05	0.0286	9.66641e+06	2.006	1e-05	0.0662	0.697	0.0001	0.0299
410	beta-Alanine metabolism	1.17789e+06	0.1806	0	0.0028	1.19985e+06	0.2507	0	0.0057	0.72	0.0001	0.0299
5010	Alzheimer's disease	934109	0.1493	1e-06	0.0068	998346	0.2069	0	0.0122	0.721	0.0001	0.028
401	Novobiocin biosynthesis	953706	0.1414	0	0.0025	910296	0.1898	0	0.0039	0.745	0.0001	0.0281
630	Glyoxylate and dicarboxylate metabolism	2.93325e+06	0.4325	1e-06	0.0093	2.71531e+06	0.5684	1e-06	0.0161	0.761	0.0001	0.0299
720	Carbon fixation in prokaryotes	7.51703e+06	1.131	2e-06	0.0131	7.05398e+06	1.4691	1e-06	0.025	0.77	0.0001	0.0299
5340	Primary immunodeficiency	601164	0.0912	0	0.001	565550	0.1179	0	0.002	0.774	0.0001	0.028
523	Polyketide sugar unit biosynthesis	1.56509e+06	0.2448	0	0.006	1.48494e+06	0.3089	0	0.0048	0.793	0.0001	0.0289
340	Histidine metabolism	3.71957e+06	0.5749	1e-06	0.011	3.4274e+06	0.7176	1e-06	0.016	0.801	0.0001	0.0299
5120	Epithelial cell signaling in Helicobacter pylori infection	754073	0.112	0	0.0015	663657	0.139	0	0.0026	0.806	0.0001	0.028
910	Nitrogen metabolism	7.51929e+06	1.1138	3e-06	0.016	6.39345e+06	1.3358	0	0.0121	0.834	0.0001	0.0299
330	Arginine and proline metabolism	7.64376e+06	1.151	2e-06	0.0127	6.59738e+06	1.3755	1e-06	0.0154	0.837	0.0001	0.0299
3008	Ribosome biogenesis in eukaryotes	730020	0.1093	0	0.0021	623593	0.1301	0	0.0033	0.84	0.0001	0.0281
521	Streptomycin biosynthesis	2.68004e+06	0.4139	1e-06	0.0067	2.30676e+06	0.4808	0	0.0083	0.861	0.0001	0.0282
3018	RNA degradation	5.88492e+06	0.8797	1e-06	0.0071	4.82977e+06	1.0072	0	0.014	0.873	0.0001	0.0281
710	Carbon fixation in photosynthetic organisms	6.71364e+06	0.9865	1e-06	0.0067	5.33504e+06	1.1149	1e-06	0.0177	0.885	0.0001	0.0299
1055	Biosynthesis of vancomycin group antibiotics	616313	0.0932	0	0.0016	502118	0.1047	0	0.0017	0.89	0.0001	0.0289
4940	Type I diabetes mellitus	730518	0.1105	0	0.0011	596435	0.1237	0	0.002	0.893	0.0001	0.028
280	Valine, leucine and isoleucine degradation	2.59583e+06	0.3981	0	0.0055	2.13467e+06	0.4457	0	0.0048	0.893	0.0001	0.0299
471	D-Glutamine and D-glutamate metabolism	1817241	0.271	0	0.0015	1450984	0.3031	0	0.0025	0.894	0.0001	0.0299
250	Alanine, aspartate and glutamate metabolism	9.19818e+06	1.3924	1e-06	0.0075	7.43908e+06	1.5487	1e-06	0.0148	0.899	0.0001	0.0299
680	Methane metabolism	1.02867e+07	1.5211	2e-06	0.0127	8.07672e+06	1.6901	0	0.0113	0.9	0.0001	0.0299
4930	Type II diabetes mellitus	603817	0.0902	0	0.0007	475893	0.0991	0	0.0013	0.91	0.0001	0.028
760	Nicotinate and nicotinamide metabolism	4.00871e+06	0.5967	0	0.0034	3.13506e+06	0.6554	0	0.0056	0.91	0.0001	0.0297
3020	RNA polymerase	4.46153e+06	0.667	0	0.0041	3.49235e+06	0.729	0	0.0084	0.915	0.0001	0.0281
430	Taurine and hypotaurine metabolism	1.45841e+06	0.2197	0	0.002	1.14549e+06	0.2384	0	0.0028	0.922	0.0001	0.0299
3420	Nucleotide excision repair	4.65796e+06	0.6981	0	0.003	3.60828e+06	0.7541	0	0.0092	0.926	0.0001	0.0281
3010	Ribosome	3.98207e+07	5.9363	9e-06	0.0275	3.05264e+07	6.3714	7e-06	0.0558	0.932	0.0001	0.0281
195	Photosynthesis	4.66301e+06	0.6899	0	0.005	3.52585e+06	0.7348	0	0.0092	0.939	0.0001	0.0299
640	Propanoate metabolism	5.63773e+06	0.8467	0	0.0035	4.28359e+06	0.893	0	0.0061	0.948	0.0001	0.0299
970	Aminoacyl-tRNA biosynthesis	1.60951e+07	2.4059	1e-06	0.0093	1.21517e+07	2.5386	1e-06	0.0222	0.948	0.0001	0.0281
270	Cysteine and methionine metabolism	1.1214e+07	1.6719	0	0.006	8.40269e+06	1.7556	1e-06	0.0181	0.952	0.0001	0.0299
620	Pyruvate metabolism	1.21496e+07	1.8147	0	0.0056	9.09093e+06	1.8997	0	0.0142	0.955	0.0001	0.0299
260	Glycine, serine and threonine metabolism	9.29116e+06	1.3892	0	0.0039	6.91855e+06	1.4467	0	0.0089	0.96	0.0001	0.0299

## Sheet: ms_plaque_vs_tongue
Supplementary Table S4
METASTATS non-parametric t-test (supragingival plaque vs. tongue dorsum)
----------------------------------------------------------
JCVI Metagenomics Reports - Comparison Results - METASTATS non-parametric t-test
Version:	1.2.4-beta
Date:		May 6, 2011, 10:13 am
Query:		*:* NOT blast_tree:7711
Datasets:
		supragingival-plaque-mtr
		tongue-dorsum-mtr
----------------------------------------------------------
Enriched in Supragingival plaque
ID	Category	Total (supragingival-plaque-mtr)	%Mean (supragingival-plaque-mtr)	Variance (supragingival-plaque-mtr)	%SE (supragingival-plaque-mtr)	Total (tongue-dorsum-mtr)	%Mean (tongue-dorsum-mtr)	Variance (tongue-dorsum-mtr)	%SE (tongue-dorsum-mtr)	Mean Ratio	P-Value	P-Value (Bonf. Corr.)
4670	Leukocyte transendothelial migration	14746.3	0.0058	0	0.0048	2180.64	0.0005	0	0	12.493	0.0001	0.0283
4370	VEGF signaling pathway	26367.7	0.0097	1e-06	0.0079	4343.68	0.0009	0	0.0001	10.797	0.0001	0.0283
5217	Basal cell carcinoma	19328.1	0.0033	0	0.0021	1775.63	0.0004	0	0	9.099	0.0001	0.0283
4664	Fc epsilon RI signaling pathway	15310.5	0.0055	0	0.0044	2953.51	0.0006	0	0.0001	9.082	0.0001	0.0283
4270	Vascular smooth muscle contraction	21522.6	0.0063	0	0.0048	3436.79	0.0007	0	0.0001	9.025	0.0001	0.0283
4340	Hedgehog signaling pathway	24871.2	0.0037	0	0.002	2053.7	0.0004	0	0	8.551	0.0001	0.0283
5140	Leishmaniasis	25902.8	0.0038	0	0.002	2601.77	0.0005	0	0	7.124	0.0001	0.0283
364	Fluorobenzoate degradation	20299.1	0.0023	0	0.0009	1650.22	0.0003	0	0	6.715	0.0001	0.0283
4745	Phototransduction - fly	4757.9	0.001	0	0.0006	689.83	0.0001	0	0	6.569	0.0001	0.0283
4740	Olfactory transduction	14514.5	0.0016	0	0.0005	1166.11	0.0002	0	0	6.376	0.0001	0.0283
4115	p53 signaling pathway	60385.2	0.0042	0	0.0005	3280.58	0.0007	0	0.0001	6.056	0.0001	0.0283
4630	Jak-STAT signaling pathway	50762.7	0.0076	0	0.004	6079.97	0.0013	0	0.0002	6.048	0.0001	0.0283
4620	Toll-like receptor signaling pathway	27488.6	0.004	0	0.0021	3312.84	0.0007	0	0.0001	5.874	0.0001	0.0283
5100	Bacterial invasion of epithelial cells	159891	0.0197	1e-06	0.0087	16309.4	0.0034	0	0.0008	5.767	0.0001	0.0283
4912	GnRH signaling pathway	35107.4	0.0079	0	0.0055	6801.19	0.0014	0	0.0001	5.674	0.0001	0.0283
4320	Dorso-ventral axis formation	66300.4	0.0091	0	0.0045	7795.03	0.0017	0	0.0002	5.507	0.0001	0.0283
4062	Chemokine signaling pathway	170964	0.0231	1e-06	0.0112	20489.8	0.0043	0	0.0008	5.418	0.0001	0.0283
4013	MAPK signaling pathway - fly	25834	0.0036	0	0.0018	3300.16	0.0007	0	0.0001	5.339	0.0001	0.0283
4660	T cell receptor signaling pathway	51565.2	0.0087	0	0.0052	7954.42	0.0016	0	0.0001	5.325	0.0001	0.0283
4950	Maturity onset diabetes of the young	7165.08	0.0011	0	0.0006	979.48	0.0002	0	0	5.144	0.0001	0.0283
5221	Acute myeloid leukemia	11486.4	0.0024	0	0.0016	2336.92	0.0005	0	0.0001	5.028	0.0001	0.0283
5145	Toxoplasmosis	86876	0.0141	1e-06	0.0082	13540.8	0.0028	0	0.0002	5.014	0.0001	0.0283
4350	TGF-beta signaling pathway	50194.6	0.0079	0	0.0045	7790.26	0.0016	0	0.0001	4.86	0.0001	0.0283
4380	Osteoclast differentiation	29320.5	0.004	0	0.0021	4166.01	0.0008	0	0.0001	4.774	0.0001	0.0283
4742	Taste transduction	8909.25	0.0008	0	0.0001	763.57	0.0002	0	0	4.758	0.0001	0.0283
563	Glycosylphosphatidylinositol(GPI)-anchor biosynthesis	36631.2	0.0042	0	0.0016	4126.92	0.0009	0	0.0001	4.732	0.0001	0.0298
4140	Regulation of autophagy	23593.1	0.0027	0	0.001	2723.48	0.0006	0	0.0001	4.719	0.0001	0.0283
4662	B cell receptor signaling pathway	21856.8	0.0034	0	0.0019	3559.96	0.0007	0	0.0001	4.591	0.0001	0.0283
4540	Gap junction	27111.1	0.0035	0	0.0016	3729.76	0.0008	0	0.0001	4.554	0.0001	0.0283
4330	Notch signaling pathway	35567.3	0.0043	0	0.0018	4599.64	0.0009	0	0.0001	4.52	0.0001	0.0283
4060	Cytokine-cytokine receptor interaction	6812.65	0.0008	0	0.0003	818.11	0.0002	0	0	4.515	0.0001	0.0283
4520	Adherens junction	180582	0.0191	0	0.0067	20697.4	0.0043	0	0.0008	4.464	0.0001	0.0283
4310	Wnt signaling pathway	118604	0.0151	0	0.007	16546.1	0.0034	0	0.0003	4.424	0.0001	0.0283
4810	Regulation of actin cytoskeleton	195685	0.0261	1e-06	0.0127	28478.6	0.0059	0	0.0009	4.397	0.0001	0.0283
4650	Natural killer cell mediated cytotoxicity	30440.3	0.0056	0	0.0035	6254.1	0.0013	0	0.0001	4.365	0.0001	0.0283
5214	Glioma	12467.4	0.0022	0	0.0013	2475.23	0.0005	0	0.0001	4.32	0.0001	0.0283
4144	Endocytosis	208360	0.0323	3e-06	0.0181	36320.3	0.0075	0	0.0006	4.303	0.0001	0.0283
4530	Tight junction	44564.7	0.0071	0	0.0041	7975.31	0.0017	0	0.0001	4.301	0.0001	0.0283
4075	Plant hormone signal transduction	3106.3	0.0004	0	0.0002	488.42	0.0001	0	0	4.228	0.0001	0.0283
5131	Shigellosis	181648	0.0183	0	0.0057	21506.2	0.0045	0	0.001	4.079	0.0001	0.0283
4916	Melanogenesis	29385.4	0.0034	0	0.0014	4058.39	0.0008	0	0.0001	4.026	0.0001	0.0283
4962	Vasopressin-regulated water reabsorption	37244.4	0.0033	0	0.0007	3823.69	0.0008	0	0.0001	4.022	0.0001	0.0283
5223	Non-small cell lung cancer	13083.8	0.002	0	0.0011	2510.68	0.0005	0	0.0001	3.944	0.0001	0.0283
4010	MAPK signaling pathway	119427	0.0169	1e-06	0.0087	20990.1	0.0043	0	0.0002	3.892	0.0001	0.0283
4080	Neuroactive ligand-receptor interaction	17285.8	0.0021	0	0.0009	2434.42	0.0005	0	0.0001	3.867	0.0001	0.0283
5220	Chronic myeloid leukemia	28459.6	0.004	0	0.0021	5245.2	0.0011	0	0.0001	3.776	0.0001	0.0283
4130	SNARE interactions in vesicular transport	18601.6	0.0017	0	0.0004	2109.48	0.0004	0	0.0001	3.712	0.0001	0.0283
4150	mTOR signaling pathway	34077.3	0.0042	0	0.0018	5528.86	0.0011	0	0.0001	3.693	0.0001	0.0283
4623	Cytosolic DNA-sensing pathway	14605.4	0.0012	0	0.0002	1624.53	0.0003	0	0	3.675	0.0001	0.0283
4360	Axon guidance	36075.9	0.0054	0	0.003	7244.37	0.0015	0	0.0001	3.636	0.0001	0.0283
4722	Neurotrophin signaling pathway	30813.3	0.0044	0	0.0023	6135.45	0.0013	0	0.0001	3.527	0.0001	0.0283
3040	Spliceosome	1.30994e+06	0.134	1.7e-05	0.0441	186028	0.0385	0	0.0061	3.477	0.0001	0.0283
5144	Malaria	16016.9	0.0013	0	0.0003	1885.31	0.0004	0	0	3.454	0.0001	0.0283
4666	Fc gamma R-mediated phagocytosis	186347	0.0215	1e-06	0.0087	30045.3	0.0062	0	0.0009	3.44	0.0001	0.0283
5130	Pathogenic Escherichia coli infection	168462	0.0166	0	0.005	23060.9	0.0048	0	0.0008	3.423	0.0001	0.0283
5213	Endometrial cancer	18917.3	0.0026	0	0.0014	3817.96	0.0008	0	0.0001	3.39	0.0001	0.0283
4720	Long-term potentiation	25204.9	0.0029	0	0.0011	4229.48	0.0009	0	0.0001	3.276	0.0001	0.0283
3022	Basal transcription factors	52535.3	0.007	0	0.0034	10372.1	0.0022	0	0.0001	3.221	0.0001	0.0283
4514	Cell adhesion molecules (CAMs)	12239.5	0.0012	0	0.0003	1791.5	0.0004	0	0	3.21	0.0001	0.0283
4120	Ubiquitin mediated proteolysis	108992	0.0128	0	0.0053	19198.4	0.004	0	0.0004	3.199	0.0001	0.0283
4111	Cell cycle - yeast	107908	0.0144	0	0.007	22636.7	0.0048	0	0.0003	2.974	0.0001	0.0283
196	Photosynthesis - antenna proteins	2440.52	0.0002	0	0	326.27	0.0001	0	0	2.881	0.0001	0.0299
140	Steroid hormone biosynthesis	130832	0.0086	0	0.0004	14246.4	0.003	0	0.0003	2.848	0.0001	0.0299
100	Steroid biosynthesis	28085.2	0.0024	0	0.0005	4277.77	0.0009	0	0.0001	2.744	0.0001	0.0299
4971	Gastric acid secretion	18798.4	0.0022	0	0.0009	3830.62	0.0008	0	0.0001	2.725	0.0001	0.0283
4020	Calcium signaling pathway	43048.4	0.0039	0	0.0011	7024.96	0.0015	0	0.0001	2.717	0.0001	0.0283
3050	Proteasome	358571	0.0255	0	0.0014	46772.6	0.0094	0	0.0009	2.706	0.0001	0.0283
941	Flavonoid biosynthesis	264963	0.0173	0	0.0005	31567.7	0.0068	0	0.0005	2.559	0.0001	0.029
5142	Chagas disease (American trypanosomiasis)	526663	0.0385	0	0.0036	74631.9	0.0152	0	0.0011	2.53	0.0001	0.0283
4622	RIG-I-like receptor signaling pathway	114148	0.0107	0	0.0027	18272.6	0.0042	0	0.0005	2.528	0.0001	0.0283
62	Fatty acid elongation in mitochondria	8830.61	0.0008	0	0.0002	1567.56	0.0003	0	0	2.526	0.0001	0.0299
5222	Small cell lung cancer	20744.1	0.002	0	0.0006	3694.19	0.0008	0	0.0001	2.524	0.0001	0.0283
4970	Salivary secretion	32333.9	0.0034	0	0.0012	6612.51	0.0014	0	0.0001	2.477	0.0001	0.0283
4145	Phagosome	73862.1	0.0075	0	0.0026	14913.7	0.0031	0	0.0001	2.457	0.0001	0.0283
5143	African trypanosomiasis	513127	0.0347	0	0.0013	70895.4	0.0144	0	0.0012	2.4	0.0001	0.0283
4114	Oocyte meiosis	58818.4	0.0063	0	0.0022	12296.2	0.0026	0	0.0002	2.386	0.0001	0.0283
514	Other types of O-glycan biosynthesis	13667	0.0011	0	0.0002	2421.86	0.0005	0	0	2.27	0.0001	0.0299
5146	Amoebiasis	169513	0.012	0	0.001	24594.6	0.0054	0	0.0006	2.229	0.0001	0.0283
5210	Colorectal cancer	35235.9	0.0032	0	0.0009	7317.53	0.0015	0	0.0001	2.127	0.0001	0.0283
4712	Circadian rhythm - plant	26008.8	0.0022	0	0.0004	5105.49	0.001	0	0.0001	2.099	0.0001	0.0283
4113	Meiosis - yeast	560086	0.0406	0	0.0034	96295.1	0.0202	0	0.0013	2.016	0.0001	0.0283
361	Chlorocyclohexane and chlorobenzene degradation	156415	0.0116	0	0.001	27851.5	0.0058	0	0.0004	1.994	0.0001	0.0283
4976	Bile secretion	70287.6	0.0051	0	0.0004	12961.2	0.0027	0	0.0001	1.881	0.0001	0.0283
5014	Amyotrophic lateral sclerosis (ALS)	785027	0.0544	0	0.0017	145426	0.0303	0	0.0024	1.793	0.0001	0.0283
4964	Proximal tubule bicarbonate reclamation	1.13633e+06	0.0774	0	0.0027	211936	0.0433	0	0.0023	1.789	0.0001	0.0283
510	N-Glycan biosynthesis	950447	0.0633	0	0.0018	195325	0.0409	0	0.0024	1.55	0.0001	0.0299
4920	Adipocytokine signaling pathway	2.45833e+06	0.1663	0	0.0033	548816	0.1134	0	0.0048	1.466	0.0001	0.0283
3320	PPAR signaling pathway	3.58512e+06	0.2434	0	0.0047	802282	0.1672	0	0.0052	1.456	0.0001	0.0283
5200	Pathways in cancer	1.7276e+06	0.1215	0	0.0072	412617	0.0862	0	0.0029	1.41	0.0001	0.0283
5211	Renal cell carcinoma	1.20708e+06	0.0866	0	0.0054	302291	0.0627	0	0.0021	1.381	0.0001	0.0283
945	Stilbenoid, diarylheptanoid and gingerol biosynthesis	216390	0.0143	0	0.0004	49856.9	0.0104	0	0.0004	1.378	0.0001	0.029
4146	Peroxisome	5.79806e+06	0.3922	0	0.005	1.38827e+06	0.2907	0	0.0072	1.349	0.0001	0.0283
940	Phenylpropanoid biosynthesis	919996	0.061	0	0.0017	218382	0.0459	0	0.0022	1.33	0.0001	0.029
562	Inositol phosphate metabolism	3.87859e+06	0.2738	1e-06	0.0124	994478	0.2103	0	0.0076	1.302	0.0001	0.0299
785	Lipoic acid metabolism	2.0976e+06	0.1407	0	0.0023	523841	0.1097	0	0.0035	1.283	0.0001	0.0298
310	Lysine degradation	4.36908e+06	0.3015	1e-06	0.0106	1.13126e+06	0.237	0	0.0052	1.272	0.0001	0.0299
4011	MAPK signaling pathway - yeast	1.39537e+06	0.0963	0	0.0032	369324	0.0784	0	0.0018	1.229	0.0001	0.0283
4910	Insulin signaling pathway	2.91386e+06	0.1972	0	0.0031	774602	0.1614	0	0.0021	1.222	0.0001	0.0283
280	Valine, leucine and isoleucine degradation	8.17299e+06	0.5435	0	0.0065	2.13467e+06	0.4457	0	0.0048	1.219	0.0001	0.0299
1055	Biosynthesis of vancomycin group antibiotics	1.92096e+06	0.1273	0	0.0018	502118	0.1047	0	0.0017	1.217	0.0001	0.029
1040	Biosynthesis of unsaturated fatty acids	3.23013e+06	0.2153	0	0.002	841942	0.1771	0	0.0062	1.216	0.0001	0.0299
340	Histidine metabolism	1.31789e+07	0.8712	1e-06	0.0111	3.4274e+06	0.7176	1e-06	0.016	1.214	0.0001	0.0299
3008	Ribosome biogenesis in eukaryotes	2.23798e+06	0.1559	0	0.0052	623593	0.1301	0	0.0033	1.199	0.0001	0.0283
40	Pentose and glucuronate interconversions	5.49474e+06	0.3669	0	0.0048	1.50744e+06	0.314	0	0.0054	1.168	0.0001	0.0299
523	Polyketide sugar unit biosynthesis	5.40616e+06	0.3555	0	0.0057	1.48494e+06	0.3089	0	0.0048	1.151	0.0001	0.029
20	Citrate cycle (TCA cycle)	2.13056e+07	1.4229	2e-06	0.0161	6012367	1.2486	2e-06	0.0319	1.14	0.0001	0.0299
521	Streptomycin biosynthesis	8.13003e+06	0.5473	1e-06	0.008	2.30676e+06	0.4808	0	0.0083	1.138	0.0001	0.0284
2020	Two-component system	2.62397e+07	1.7789	2e-06	0.0143	7.46311e+06	1.5726	3e-06	0.036	1.131	0.0001	0.0283
380	Tryptophan metabolism	4.50195e+06	0.3013	0	0.0021	1.29751e+06	0.2707	0	0.0035	1.113	0.0001	0.0299
4626	Plant-pathogen interaction	4.06772e+06	0.2735	0	0.0033	1.18472e+06	0.248	0	0.005	1.103	0.0001	0.0283
4940	Type I diabetes mellitus	2.05144e+06	0.1365	0	0.002	596435	0.1237	0	0.002	1.103	0.0001	0.0283
920	Sulfur metabolism	8.12894e+06	0.5386	0	0.0052	2.3954e+06	0.5003	0	0.0057	1.077	0.0001	0.0299
330	Arginine and proline metabolism	2.18679e+07	1.4557	2e-06	0.0138	6.59738e+06	1.3755	1e-06	0.0154	1.058	0.0001	0.0299
Enriched in Tongue dorsum
ID	Category	Total (supragingival-plaque-mtr)	%Mean (supragingival-plaque-mtr)	Variance (supragingival-plaque-mtr)	%SE (supragingival-plaque-mtr)	Total (tongue-dorsum-mtr)	%Mean (tongue-dorsum-mtr)	Variance (tongue-dorsum-mtr)	%SE (tongue-dorsum-mtr)	Mean Ratio	P-Value	P-Value (Bonf. Corr.)
5412	Arrhythmogenic right ventricular cardiomyopathy (ARVC)	2865.96	0.0004	0	0.0002	4660.96	0.0009	0	0.0001	0.387	0.0001	0.0283
621	Dioxin degradation	821224	0.0545	0	0.0022	512353	0.1075	0	0.0036	0.507	0.0001	0.0283
622	Xylene degradation	472237	0.0315	0	0.0012	261863	0.0542	0	0.0021	0.581	0.0001	0.0283
633	Nitrotoluene degradation	981949	0.0639	0	0.0023	484490	0.0998	0	0.0036	0.64	0.0001	0.0283
950	Isoquinoline alkaloid biosynthesis	1.05326e+06	0.0667	0	0.0021	439950	0.0914	0	0.004	0.729	0.0001	0.0287
5120	Epithelial cell signaling in Helicobacter pylori infection	1.54354e+06	0.1028	0	0.003	663657	0.139	0	0.0026	0.739	0.0001	0.0283
440	Phosphonate and phosphinate metabolism	1.31127e+06	0.0861	0	0.0015	543466	0.1137	0	0.003	0.757	0.0001	0.0299
625	Chloroalkane and chloroalkene degradation	2.60577e+06	0.1769	0	0.0035	1.10199e+06	0.2311	0	0.0072	0.766	0.0001	0.0283
473	D-Alanine metabolism	3.32709e+06	0.2228	0	0.0031	1.26514e+06	0.265	0	0.0053	0.841	0.0001	0.0299
908	Zeatin biosynthesis	1.21773e+06	0.0803	0	0.0011	450472	0.0949	0	0.0019	0.846	0.0001	0.0293
5340	Primary immunodeficiency	1.50911e+06	0.1002	0	0.0016	565550	0.1179	0	0.002	0.85	0.0001	0.0283
524	Butirosin and neomycin biosynthesis	833089	0.0556	0	0.0009	307351	0.0644	0	0.0014	0.863	0.0001	0.0284
270	Cysteine and methionine metabolism	2.31385e+07	1.5335	1e-06	0.0121	8.40269e+06	1.7556	1e-06	0.0181	0.873	0.0001	0.0299
550	Peptidoglycan biosynthesis	1.96221e+07	1.3076	1e-06	0.0106	7.12385e+06	1.4931	0	0.0109	0.876	0.0001	0.0298
730	Thiamine metabolism	8.01536e+06	0.5332	0	0.0065	2.84383e+06	0.5992	0	0.0071	0.89	0.0001	0.0298
561	Glycerolipid metabolism	7.27556e+06	0.4911	0	0.0064	2.6166e+06	0.5512	0	0.0091	0.891	0.0001	0.0299
300	Lysine biosynthesis	1.51718e+07	1.0099	1e-06	0.0078	5.38457e+06	1.1238	0	0.0077	0.899	0.0001	0.0299
3430	Mismatch repair	1.97239e+07	1.3209	1e-06	0.0114	6.95704e+06	1.4565	0	0.0095	0.907	0.0001	0.0283
471	D-Glutamine and D-glutamate metabolism	4.19143e+06	0.2767	0	0.0032	1450984	0.3031	0	0.0025	0.913	0.0001	0.0299
3440	Homologous recombination	2.50167e+07	1.672	1e-06	0.0079	8.66769e+06	1.8158	0	0.0142	0.921	0.0001	0.0283
970	Aminoacyl-tRNA biosynthesis	3.56557e+07	2.3571	4e-06	0.0225	1.21517e+07	2.5386	1e-06	0.0222	0.928	0.0001	0.0283
900	Terpenoid backbone biosynthesis	1.2036e+07	0.805	0	0.0044	4.14405e+06	0.8675	0	0.0065	0.928	0.0001	0.0298
400	Phenylalanine, tyrosine and tryptophan biosynthesis	1.96945e+07	1.312	1e-06	0.0128	6.73638e+06	1.4106	1e-06	0.0159	0.93	0.0001	0.0299
3030	DNA replication	1.78541e+07	1.2001	1e-06	0.0076	6.14565e+06	1.2857	0	0.0128	0.933	0.0001	0.0283
770	Pantothenate and CoA biosynthesis	1.43043e+07	0.9542	1e-06	0.0095	4.85416e+06	1.0132	0	0.0089	0.942	0.0001	0.0298
240	Pyrimidine metabolism	5.41584e+07	3.6027	4e-06	0.022	1.81362e+07	3.7971	2e-06	0.0312	0.949	0.0001	0.0299
670	One carbon pool by folate	1.41442e+07	0.9367	1e-06	0.0093	4.66785e+06	0.9786	0	0.0063	0.957	0.0001	0.0298
230	Purine metabolism	6.80575e+07	4.5455	7e-06	0.0281	2.26598e+07	4.7339	3e-06	0.0384	0.96	0.0001	0.0299
